# Supplementary material for: Genome-wide identification and expression analysis of Wnt gene family in the forest musk deer (Moschus berezovskii) under musk secretion stage
Source: BMC Genomics. 2025 Dec 22;26:1134. doi: 10.1186/s12864-025-12451-7 (PMC12751833; doi:10.1186/s12864-025-12451-7)
Supplement: Supplementary file 1 — Additonal file 1: Supplementary Table S1. Predicted protein secondary structure of the MbWnt gene family. [file 12864_2025_12451_MOESM1_ESM.xlsx]

## Sheet: Sheet1
Supplementary Table S1 Predicted protein structure of MbWnt gene family
Gene Name	Sequence ID	Alpha helix(%)	Chain(%)	Beta turn(%)	Random crimp(%)
MbWnt1	UNK_290890	35.14	13.24	5.95	45.68
MbWnt2	UNK_6650	41.95	11.39	3.61	43.06
MbWnt3a1	UNK_318410	35.23	9.09	3.98	51.7
MbWnt3a2	UNK_146750	26.08	13.47	4.49	55.96
MbWnt4	UNK_303300	42.17	11.11	4.27	42.45
MbWnt5a	UNK_321300	40.79	13.42	3.68	42.11
MbWnt6	UNK_93220	37.53	11.78	4.38	46.3
MbWnt7a	UNK_7330	39.83	12.32	4.01	43.84
MbWnt7b	UNK_93450	34.11	10.38	3.6	51.91
MbWnt8a	UNK_105720	34.47	14.25	3.7	47.58
MbWnt8b	UNK_119400	40.11	11.08	3.96	44.85
MbWnt9b	UNK_118440	41.07	9.6	4.69	44.64
MbWnt10a	UNK_104820	29.5	12.71	4.08	53.72
MbWnt10b	UNK_105300	33.76	13.81	4.09	48.34
MbWnt11	UNK_118860	35.84	10.92	3.92	49.32
MbWnt16	UNK_93760	29.19	14.68	5.18	50.95
MbWnt1s	UNK_6940	37.15	12.57	3.91	46.37
MbWnt2s	UNK_106320	41.8	10.38	4.1	43.72
Legend: The secondary structure composition (alpha helix, extended strand/chain, beta turn, and random coil/crimp) was predicted using [ SOPMA]. "Mb" refers to Moschus berezovskii (Forest Musk Deer). Data are presented as percentages of the total amino acid sequence.
