# Supplementary material for: Genome-wide identification and expression analysis of Wnt gene family in the forest musk deer (Moschus berezovskii) under musk secretion stage
Source: BMC Genomics. 2025 Dec 22;26:1134. doi: 10.1186/s12864-025-12451-7 (PMC12751833; doi:10.1186/s12864-025-12451-7)
Supplement: Supplementary file 2 — Additonal file 2: Supplementary Table S2. GO enrichment of MbWnt genes (P<0.05) in the FMD. [file 12864_2025_12451_MOESM2_ESM.xlsx]

## Sheet: Sheet1
Supplementary Table S2 GO enrichment of MbWnt genes (P<0.05) in the FMD
Type	Term	GO_accession	Gene Ratio	Hits in Selected Set	Hits Genes Counts In Background	P_value	Adjust P-value	Count	Enrichment Score	Genes Of Selected Set In GO term
Molecular function	G protein-coupled receptor binding	GO:0001664	0.0245232	18	734	1.11022e-16	1.0103e-14	18	25.876	evm.model.scaffold101.8201,evm.model.scaffold340.15066,evm.model.scaffold41.3653,evm.model.scaffold125.9306,evm.model.scaffold125.9305,evm.model.scaffold770.20690,evm.model.scaffold50.4590,evm.model.scaffold104.8408,evm.model.scaffold25.2527,evm.model.scaffold770.20689,evm.model.scaffold864.21412,evm.model.scaffold59.5835,evm.model.scaffold399.16408,evm.model.scaffold226.12455,evm.model.scaffold5…
Molecular function	signaling receptor activator activity	GO:0030546	0.0142292	18	1265	2.22045e-16	1.0103e-14	18	15.0142	evm.model.scaffold101.8201,evm.model.scaffold340.15066,evm.model.scaffold41.3653,evm.model.scaffold125.9306,evm.model.scaffold125.9305,evm.model.scaffold770.20690,evm.model.scaffold50.4590,evm.model.scaffold104.8408,evm.model.scaffold25.2527,evm.model.scaffold770.20689,evm.model.scaffold864.21412,evm.model.scaffold59.5835,evm.model.scaffold399.16408,evm.model.scaffold226.12455,evm.model.scaffold5…
Molecular function	frizzled binding	GO:0005109	0.25	18	72	2.22045e-16	1.0103e-14	18	263.792	evm.model.scaffold101.8201,evm.model.scaffold340.15066,evm.model.scaffold41.3653,evm.model.scaffold125.9306,evm.model.scaffold125.9305,evm.model.scaffold770.20690,evm.model.scaffold50.4590,evm.model.scaffold104.8408,evm.model.scaffold25.2527,evm.model.scaffold770.20689,evm.model.scaffold864.21412,evm.model.scaffold59.5835,evm.model.scaffold399.16408,evm.model.scaffold226.12455,evm.model.scaffold5…
Molecular function	cytokine activity	GO:0005125	0.038055	18	473	3.33067e-16	7.57727e-15	18	40.1543	evm.model.scaffold101.8201,evm.model.scaffold340.15066,evm.model.scaffold41.3653,evm.model.scaffold125.9306,evm.model.scaffold125.9305,evm.model.scaffold770.20690,evm.model.scaffold50.4590,evm.model.scaffold104.8408,evm.model.scaffold25.2527,evm.model.scaffold770.20689,evm.model.scaffold864.21412,evm.model.scaffold59.5835,evm.model.scaffold399.16408,evm.model.scaffold226.12455,evm.model.scaffold5…
Molecular function	receptor ligand activity	GO:0048018	0.0144346	18	1247	3.33067e-16	7.57727e-15	18	15.231	evm.model.scaffold101.8201,evm.model.scaffold340.15066,evm.model.scaffold41.3653,evm.model.scaffold125.9306,evm.model.scaffold125.9305,evm.model.scaffold770.20690,evm.model.scaffold50.4590,evm.model.scaffold104.8408,evm.model.scaffold25.2527,evm.model.scaffold770.20689,evm.model.scaffold864.21412,evm.model.scaffold59.5835,evm.model.scaffold399.16408,evm.model.scaffold226.12455,evm.model.scaffold5…
Molecular function	signaling receptor regulator activity	GO:0030545	0.0137931	18	1305	3.33067e-16	7.57727e-15	18	14.554	evm.model.scaffold101.8201,evm.model.scaffold340.15066,evm.model.scaffold41.3653,evm.model.scaffold125.9306,evm.model.scaffold125.9305,evm.model.scaffold770.20690,evm.model.scaffold50.4590,evm.model.scaffold104.8408,evm.model.scaffold25.2527,evm.model.scaffold770.20689,evm.model.scaffold864.21412,evm.model.scaffold59.5835,evm.model.scaffold399.16408,evm.model.scaffold226.12455,evm.model.scaffold5…
Molecular function	chemoattractant activity involved in axon guidance	GO:1902379	0.833333	5	6	2.9976e-15	3.89688e-14	5	833.026	evm.model.scaffold101.8201,evm.model.scaffold41.3653,evm.model.scaffold104.8408,evm.model.scaffold25.2527,evm.model.scaffold86.7277,
Molecular function	signaling receptor binding	GO:0005102	0.00496141	18	3628	2.14273e-14	2.43736e-13	18	5.23512	evm.model.scaffold101.8201,evm.model.scaffold340.15066,evm.model.scaffold41.3653,evm.model.scaffold125.9306,evm.model.scaffold125.9305,evm.model.scaffold770.20690,evm.model.scaffold50.4590,evm.model.scaffold104.8408,evm.model.scaffold25.2527,evm.model.scaffold770.20689,evm.model.scaffold864.21412,evm.model.scaffold59.5835,evm.model.scaffold399.16408,evm.model.scaffold226.12455,evm.model.scaffold5…
Molecular function	molecular function regulator activity	GO:0098772	0.00462844	18	3889	7.9492e-14	8.03752e-13	18	4.88377	evm.model.scaffold101.8201,evm.model.scaffold340.15066,evm.model.scaffold41.3653,evm.model.scaffold125.9306,evm.model.scaffold125.9305,evm.model.scaffold770.20690,evm.model.scaffold50.4590,evm.model.scaffold104.8408,evm.model.scaffold25.2527,evm.model.scaffold770.20689,evm.model.scaffold864.21412,evm.model.scaffold59.5835,evm.model.scaffold399.16408,evm.model.scaffold226.12455,evm.model.scaffold5…
Molecular function	chemoattractant activity	GO:0042056	0.0560748	6	107	7.09284e-10	6.45448e-09	6	56.0541	evm.model.scaffold101.8201,evm.model.scaffold41.3653,evm.model.scaffold104.8408,evm.model.scaffold25.2527,evm.model.scaffold399.16408,evm.model.scaffold86.7277,
Molecular function	transcription corepressor activity	GO:0003714	0.0135135	5	370	2.53558e-05	0.000192282	5	13.5085	evm.model.scaffold125.9306,evm.model.scaffold770.20690,evm.model.scaffold104.8408,evm.model.scaffold59.5834,evm.model.scaffold86.7277,
Molecular function	protein binding	GO:0005515	0.00135105	18	13323	0.00118167	0.00768084	19	1.42558	evm.model.scaffold101.8201,evm.model.scaffold340.15066,evm.model.scaffold41.3653,evm.model.scaffold125.9306,evm.model.scaffold125.9305,evm.model.scaffold770.20690,evm.model.scaffold50.4590,evm.model.scaffold104.8408,evm.model.scaffold25.2527,evm.model.scaffold770.20689,evm.model.scaffold864.21412,evm.model.scaffold59.5835,evm.model.scaffold399.16408,evm.model.scaffold226.12455,evm.model.scaffold5…
Molecular function	transcription coregulator activity	GO:0003712	0.00550055	5	909	0.00164657	0.00998918	5	5.49852	evm.model.scaffold125.9306,evm.model.scaffold770.20690,evm.model.scaffold104.8408,evm.model.scaffold59.5834,evm.model.scaffold86.7277,
Molecular function	protein domain specific binding	GO:0019904	0.00293974	6	2041	0.0120681	0.0645999	6	2.93865	evm.model.scaffold41.3653,evm.model.scaffold770.20690,evm.model.scaffold25.2527,evm.model.scaffold59.5834,evm.model.scaffold1109.22573,evm.model.scaffold1109.22574,
Molecular function	transcription regulator activity	GO:0140110	0.00234035	7	2991	0.020976	0.100464	7	2.33949	evm.model.scaffold41.3653,evm.model.scaffold125.9306,evm.model.scaffold770.20690,evm.model.scaffold104.8408,evm.model.scaffold25.2527,evm.model.scaffold59.5834,evm.model.scaffold86.7277,
Cellular component	extracellular matrix	GO:0031012	0.0116703	16	1371	4.44089e-16	5.4623e-14	16	12.1949	evm.model.scaffold101.8201,evm.model.scaffold340.15066,evm.model.scaffold41.3653,evm.model.scaffold125.9306,evm.model.scaffold125.9305,evm.model.scaffold770.20690,evm.model.scaffold50.4590,evm.model.scaffold104.8408,evm.model.scaffold25.2527,evm.model.scaffold864.21412,evm.model.scaffold399.16408,evm.model.scaffold226.12455,evm.model.scaffold59.5834,evm.model.scaffold1109.22574,evm.model.scaffold…
Cellular component	endocytic vesicle membrane	GO:0030666	0.0310734	11	354	3.21965e-15	1.98008e-13	11	32.4701	evm.model.scaffold101.8201,evm.model.scaffold41.3653,evm.model.scaffold125.9306,evm.model.scaffold770.20690,evm.model.scaffold50.4590,evm.model.scaffold104.8408,evm.model.scaffold25.2527,evm.model.scaffold59.5834,evm.model.scaffold1109.22573,evm.model.scaffold1109.22574,evm.model.scaffold86.7277,
Cellular component	external encapsulating structure	GO:0030312	0.00855615	16	1870	2.69784e-14	1.10612e-12	16	8.94073	evm.model.scaffold101.8201,evm.model.scaffold340.15066,evm.model.scaffold41.3653,evm.model.scaffold125.9306,evm.model.scaffold125.9305,evm.model.scaffold770.20690,evm.model.scaffold50.4590,evm.model.scaffold104.8408,evm.model.scaffold25.2527,evm.model.scaffold864.21412,evm.model.scaffold399.16408,evm.model.scaffold226.12455,evm.model.scaffold59.5834,evm.model.scaffold1109.22574,evm.model.scaffold…
Cellular component	endoplasmic reticulum lumen	GO:0005788	0.0148649	11	740	1.03153e-11	3.17196e-10	11	15.533	evm.model.scaffold101.8201,evm.model.scaffold41.3653,evm.model.scaffold125.9306,evm.model.scaffold770.20690,evm.model.scaffold50.4590,evm.model.scaffold104.8408,evm.model.scaffold25.2527,evm.model.scaffold59.5834,evm.model.scaffold1109.22573,evm.model.scaffold1109.22574,evm.model.scaffold86.7277,
Cellular component	Golgi lumen	GO:0005796	0.047619	7	147	4.94127e-11	1.21555e-09	7	49.7594	evm.model.scaffold101.8201,evm.model.scaffold125.9306,evm.model.scaffold104.8408,evm.model.scaffold25.2527,evm.model.scaffold59.5834,evm.model.scaffold1109.22573,evm.model.scaffold1109.22574,
Cellular component	endocytic vesicle	GO:0030139	0.0121681	11	904	8.8795e-11	1.8203e-09	11	12.7151	evm.model.scaffold101.8201,evm.model.scaffold41.3653,evm.model.scaffold125.9306,evm.model.scaffold770.20690,evm.model.scaffold50.4590,evm.model.scaffold104.8408,evm.model.scaffold25.2527,evm.model.scaffold59.5834,evm.model.scaffold1109.22573,evm.model.scaffold1109.22574,evm.model.scaffold86.7277,
Cellular component	extracellular space	GO:0005615	0.00294792	18	6106	1.8274e-10	3.21101e-09	18	3.25156	evm.model.scaffold101.8201,evm.model.scaffold340.15066,evm.model.scaffold41.3653,evm.model.scaffold125.9306,evm.model.scaffold125.9305,evm.model.scaffold770.20690,evm.model.scaffold50.4590,evm.model.scaffold104.8408,evm.model.scaffold25.2527,evm.model.scaffold770.20689,evm.model.scaffold864.21412,evm.model.scaffold59.5835,evm.model.scaffold399.16408,evm.model.scaffold226.12455,evm.model.scaffold5…
Cellular component	extracellular region	GO:0005576	0.00236407	18	7614	1.21762e-08	1.87209e-07	18	2.60757	evm.model.scaffold101.8201,evm.model.scaffold340.15066,evm.model.scaffold41.3653,evm.model.scaffold125.9306,evm.model.scaffold125.9305,evm.model.scaffold770.20690,evm.model.scaffold50.4590,evm.model.scaffold104.8408,evm.model.scaffold25.2527,evm.model.scaffold770.20689,evm.model.scaffold864.21412,evm.model.scaffold59.5835,evm.model.scaffold399.16408,evm.model.scaffold226.12455,evm.model.scaffold5…
Cellular component	cell surface	GO:0009986	0.00548755	13	2369	1.3009e-08	1.77789e-07	13	5.7342	evm.model.scaffold101.8201,evm.model.scaffold340.15066,evm.model.scaffold41.3653,evm.model.scaffold125.9306,evm.model.scaffold770.20690,evm.model.scaffold50.4590,evm.model.scaffold104.8408,evm.model.scaffold25.2527,evm.model.scaffold226.12455,evm.model.scaffold59.5834,evm.model.scaffold1109.22573,evm.model.scaffold1109.22574,evm.model.scaffold86.7277,
Cellular component	cytoplasmic vesicle membrane	GO:0030659	0.00455487	11	2415	2.49906e-06	3.07384e-05	11	4.75959	evm.model.scaffold101.8201,evm.model.scaffold41.3653,evm.model.scaffold125.9306,evm.model.scaffold770.20690,evm.model.scaffold50.4590,evm.model.scaffold104.8408,evm.model.scaffold25.2527,evm.model.scaffold59.5834,evm.model.scaffold1109.22573,evm.model.scaffold1109.22574,evm.model.scaffold86.7277,
Cellular component	cell periphery	GO:0071944	0.00176056	18	10224	3.31251e-06	3.70399e-05	18	1.9419	evm.model.scaffold101.8201,evm.model.scaffold340.15066,evm.model.scaffold41.3653,evm.model.scaffold125.9306,evm.model.scaffold125.9305,evm.model.scaffold770.20690,evm.model.scaffold50.4590,evm.model.scaffold104.8408,evm.model.scaffold25.2527,evm.model.scaffold770.20689,evm.model.scaffold864.21412,evm.model.scaffold59.5835,evm.model.scaffold399.16408,evm.model.scaffold226.12455,evm.model.scaffold5…
Cellular component	vesicle membrane	GO:0012506	0.00441235	11	2493	3.43505e-06	3.52093e-05	11	4.61068	evm.model.scaffold101.8201,evm.model.scaffold41.3653,evm.model.scaffold125.9306,evm.model.scaffold770.20690,evm.model.scaffold50.4590,evm.model.scaffold104.8408,evm.model.scaffold25.2527,evm.model.scaffold59.5834,evm.model.scaffold1109.22573,evm.model.scaffold1109.22574,evm.model.scaffold86.7277,
Cellular component	collagen-containing extracellular matrix	GO:0062023	0.00545951	6	1099	0.000412575	0.00281926	6	5.7049	evm.model.scaffold340.15066,evm.model.scaffold125.9305,evm.model.scaffold864.21412,evm.model.scaffold399.16408,evm.model.scaffold226.12455,evm.model.scaffold328.14855,
Cellular component	bounding membrane of organelle	GO:0098588	0.00267705	11	4109	0.00042092	0.0027249	11	2.79738	evm.model.scaffold101.8201,evm.model.scaffold41.3653,evm.model.scaffold125.9306,evm.model.scaffold770.20690,evm.model.scaffold50.4590,evm.model.scaffold104.8408,evm.model.scaffold25.2527,evm.model.scaffold59.5834,evm.model.scaffold1109.22573,evm.model.scaffold1109.22574,evm.model.scaffold86.7277,
Cellular component	endoplasmic reticulum	GO:0005783	0.00260232	11	4227	0.000545183	0.00335288	11	2.71929	evm.model.scaffold101.8201,evm.model.scaffold41.3653,evm.model.scaffold125.9306,evm.model.scaffold770.20690,evm.model.scaffold50.4590,evm.model.scaffold104.8408,evm.model.scaffold25.2527,evm.model.scaffold59.5834,evm.model.scaffold1109.22573,evm.model.scaffold1109.22574,evm.model.scaffold86.7277,
Cellular component	cytoplasmic vesicle	GO:0031410	0.00207078	11	5312	0.00407625	0.0208908	11	2.16386	evm.model.scaffold101.8201,evm.model.scaffold41.3653,evm.model.scaffold125.9306,evm.model.scaffold770.20690,evm.model.scaffold50.4590,evm.model.scaffold104.8408,evm.model.scaffold25.2527,evm.model.scaffold59.5834,evm.model.scaffold1109.22573,evm.model.scaffold1109.22574,evm.model.scaffold86.7277,
Cellular component	intracellular vesicle	GO:0097708	0.00206845	11	5318	0.00411541	0.0202478	11	2.16142	evm.model.scaffold101.8201,evm.model.scaffold41.3653,evm.model.scaffold125.9306,evm.model.scaffold770.20690,evm.model.scaffold50.4590,evm.model.scaffold104.8408,evm.model.scaffold25.2527,evm.model.scaffold59.5834,evm.model.scaffold1109.22573,evm.model.scaffold1109.22574,evm.model.scaffold86.7277,
Cellular component	glutamatergic synapse	GO:0098978	0.00414938	5	1205	0.00464229	0.0219616	5	4.33588	evm.model.scaffold101.8201,evm.model.scaffold41.3653,evm.model.scaffold50.4590,evm.model.scaffold25.2527,evm.model.scaffold1109.22574,
Cellular component	Golgi apparatus	GO:0005794	0.00249688	8	3204	0.00643865	0.0282841	8	2.60911	evm.model.scaffold101.8201,evm.model.scaffold125.9306,evm.model.scaffold104.8408,evm.model.scaffold25.2527,evm.model.scaffold770.20689,evm.model.scaffold59.5834,evm.model.scaffold1109.22573,evm.model.scaffold1109.22574,
Cellular component	organelle membrane	GO:0031090	0.0017673	12	6790	0.00930261	0.0394559	12	1.84674	evm.model.scaffold101.8201,evm.model.scaffold41.3653,evm.model.scaffold125.9306,evm.model.scaffold770.20690,evm.model.scaffold50.4590,evm.model.scaffold104.8408,evm.model.scaffold25.2527,evm.model.scaffold399.16408,evm.model.scaffold59.5834,evm.model.scaffold1109.22573,evm.model.scaffold1109.22574,evm.model.scaffold86.7277,
Cellular component	extracellular exosome	GO:0070062	0.0020202	8	3960	0.0228623	0.0907118	8	2.111	evm.model.scaffold101.8201,evm.model.scaffold125.9306,evm.model.scaffold50.4590,evm.model.scaffold104.8408,evm.model.scaffold25.2527,evm.model.scaffold59.5834,evm.model.scaffold1109.22573,evm.model.scaffold1109.22574,
Cellular component	extracellular vesicle	GO:1903561	0.00200351	8	3993	0.0239726	0.0921448	8	2.09356	evm.model.scaffold101.8201,evm.model.scaffold125.9306,evm.model.scaffold50.4590,evm.model.scaffold104.8408,evm.model.scaffold25.2527,evm.model.scaffold59.5834,evm.model.scaffold1109.22573,evm.model.scaffold1109.22574,
Cellular component	extracellular organelle	GO:0043230	0.00199104	8	4018	0.0248401	0.0925857	8	2.08053	evm.model.scaffold101.8201,evm.model.scaffold125.9306,evm.model.scaffold50.4590,evm.model.scaffold104.8408,evm.model.scaffold25.2527,evm.model.scaffold59.5834,evm.model.scaffold1109.22573,evm.model.scaffold1109.22574,
Cellular component	extracellular membrane-bounded organelle	GO:0065010	0.00199104	8	4018	0.0248401	0.0925857	8	2.08053	evm.model.scaffold101.8201,evm.model.scaffold125.9306,evm.model.scaffold50.4590,evm.model.scaffold104.8408,evm.model.scaffold25.2527,evm.model.scaffold59.5834,evm.model.scaffold1109.22573,evm.model.scaffold1109.22574,
Biological process	cell surface receptor signaling pathway involved in cell-cell signaling	GO:1905114	0.013544	18	1329	0	0	18	14.6554	evm.model.scaffold101.8201,evm.model.scaffold340.15066,evm.model.scaffold41.3653,evm.model.scaffold125.9306,evm.model.scaffold125.9305,evm.model.scaffold770.20690,evm.model.scaffold50.4590,evm.model.scaffold104.8408,evm.model.scaffold25.2527,evm.model.scaffold770.20689,evm.model.scaffold864.21412,evm.model.scaffold59.5835,evm.model.scaffold399.16408,evm.model.scaffold226.12455,evm.model.scaffold5…
Biological process	embryonic limb morphogenesis	GO:0030326	0.0366972	12	327	0	0	12	37.6185	evm.model.scaffold101.8201,evm.model.scaffold125.9305,evm.model.scaffold770.20690,evm.model.scaffold50.4590,evm.model.scaffold864.21412,evm.model.scaffold59.5835,evm.model.scaffold226.12455,evm.model.scaffold59.5834,evm.model.scaffold1109.22573,evm.model.scaffold1109.22574,evm.model.scaffold86.7277,evm.model.scaffold328.14855,
Biological process	cartilage development	GO:0051216	0.0230496	13	564	0	0	13	23.6283	evm.model.scaffold101.8201,evm.model.scaffold41.3653,evm.model.scaffold125.9306,evm.model.scaffold125.9305,evm.model.scaffold50.4590,evm.model.scaffold104.8408,evm.model.scaffold25.2527,evm.model.scaffold770.20689,evm.model.scaffold59.5835,evm.model.scaffold399.16408,evm.model.scaffold226.12455,evm.model.scaffold1109.22573,evm.model.scaffold86.7277,
Biological process	forelimb morphogenesis	GO:0035136	0.0901639	11	122	0	0	11	92.4275	evm.model.scaffold101.8201,evm.model.scaffold125.9305,evm.model.scaffold770.20690,evm.model.scaffold50.4590,evm.model.scaffold59.5835,evm.model.scaffold226.12455,evm.model.scaffold59.5834,evm.model.scaffold1109.22573,evm.model.scaffold1109.22574,evm.model.scaffold86.7277,evm.model.scaffold328.14855,
Biological process	nephron epithelium development	GO:0072009	0.0339943	12	353	0	0	12	34.8478	evm.model.scaffold101.8201,evm.model.scaffold125.9306,evm.model.scaffold125.9305,evm.model.scaffold770.20690,evm.model.scaffold104.8408,evm.model.scaffold864.21412,evm.model.scaffold59.5835,evm.model.scaffold399.16408,evm.model.scaffold226.12455,evm.model.scaffold59.5834,evm.model.scaffold1109.22573,evm.model.scaffold86.7277,
Biological process	nephron tubule development	GO:0072080	0.040678	12	295	0	0	12	41.6992	evm.model.scaffold101.8201,evm.model.scaffold125.9306,evm.model.scaffold125.9305,evm.model.scaffold770.20690,evm.model.scaffold104.8408,evm.model.scaffold864.21412,evm.model.scaffold59.5835,evm.model.scaffold399.16408,evm.model.scaffold226.12455,evm.model.scaffold59.5834,evm.model.scaffold1109.22573,evm.model.scaffold86.7277,
Biological process	stem cell proliferation	GO:0072089	0.0514019	11	214	0	0	11	52.6923	evm.model.scaffold101.8201,evm.model.scaffold125.9305,evm.model.scaffold770.20690,evm.model.scaffold50.4590,evm.model.scaffold104.8408,evm.model.scaffold770.20689,evm.model.scaffold226.12455,evm.model.scaffold59.5834,evm.model.scaffold1109.22573,evm.model.scaffold1109.22574,evm.model.scaffold86.7277,
Biological process	developmental induction	GO:0031128	0.147727	13	88	0	0	13	151.436	evm.model.scaffold340.15066,evm.model.scaffold41.3653,evm.model.scaffold125.9306,evm.model.scaffold125.9305,evm.model.scaffold770.20690,evm.model.scaffold104.8408,evm.model.scaffold864.21412,evm.model.scaffold399.16408,evm.model.scaffold226.12455,evm.model.scaffold59.5834,evm.model.scaffold1109.22574,evm.model.scaffold86.7277,evm.model.scaffold328.14855,
Biological process	response to retinoic acid	GO:0032526	0.0441176	15	340	0	0	15	45.2252	evm.model.scaffold101.8201,evm.model.scaffold125.9306,evm.model.scaffold125.9305,evm.model.scaffold50.4590,evm.model.scaffold104.8408,evm.model.scaffold25.2527,evm.model.scaffold770.20689,evm.model.scaffold864.21412,evm.model.scaffold59.5835,evm.model.scaffold399.16408,evm.model.scaffold59.5834,evm.model.scaffold1109.22573,evm.model.scaffold1109.22574,evm.model.scaffold86.7277,evm.model.scaffold3…
Biological process	cornea development in camera-type eye	GO:0061303	0.333333	9	27	0	0	9	341.702	evm.model.scaffold125.9306,evm.model.scaffold125.9305,evm.model.scaffold59.5835,evm.model.scaffold226.12455,evm.model.scaffold59.5834,evm.model.scaffold1109.22573,evm.model.scaffold1109.22574,evm.model.scaffold86.7277,evm.model.scaffold328.14855,
Biological process	renal tubule development	GO:0061326	0.0346821	12	346	0	0	12	35.5528	evm.model.scaffold101.8201,evm.model.scaffold125.9306,evm.model.scaffold125.9305,evm.model.scaffold770.20690,evm.model.scaffold104.8408,evm.model.scaffold864.21412,evm.model.scaffold59.5835,evm.model.scaffold399.16408,evm.model.scaffold226.12455,evm.model.scaffold59.5834,evm.model.scaffold1109.22573,evm.model.scaffold86.7277,
Biological process	cell-cell signaling by wnt	GO:0198738	0.0166821	18	1079	1.11022e-16	1.55616e-14	18	18.051	evm.model.scaffold101.8201,evm.model.scaffold340.15066,evm.model.scaffold41.3653,evm.model.scaffold125.9306,evm.model.scaffold125.9305,evm.model.scaffold770.20690,evm.model.scaffold50.4590,evm.model.scaffold104.8408,evm.model.scaffold25.2527,evm.model.scaffold770.20689,evm.model.scaffold864.21412,evm.model.scaffold59.5835,evm.model.scaffold399.16408,evm.model.scaffold226.12455,evm.model.scaffold5…
Biological process	canonical Wnt signaling pathway	GO:0060070	0.0277778	18	648	1.11022e-16	1.55616e-14	18	30.0571	evm.model.scaffold101.8201,evm.model.scaffold340.15066,evm.model.scaffold41.3653,evm.model.scaffold125.9306,evm.model.scaffold125.9305,evm.model.scaffold770.20690,evm.model.scaffold50.4590,evm.model.scaffold104.8408,evm.model.scaffold25.2527,evm.model.scaffold770.20689,evm.model.scaffold864.21412,evm.model.scaffold59.5835,evm.model.scaffold399.16408,evm.model.scaffold226.12455,evm.model.scaffold5…
Biological process	regionalization	GO:0003002	0.00753453	18	2389	1.11022e-16	1.55616e-14	18	8.15278	evm.model.scaffold101.8201,evm.model.scaffold340.15066,evm.model.scaffold41.3653,evm.model.scaffold125.9306,evm.model.scaffold125.9305,evm.model.scaffold770.20690,evm.model.scaffold50.4590,evm.model.scaffold104.8408,evm.model.scaffold25.2527,evm.model.scaffold770.20689,evm.model.scaffold864.21412,evm.model.scaffold59.5835,evm.model.scaffold399.16408,evm.model.scaffold226.12455,evm.model.scaffold5…
Biological process	kidney morphogenesis	GO:0060993	0.0397112	11	277	1.11022e-16	1.55616e-14	11	40.7082	evm.model.scaffold101.8201,evm.model.scaffold125.9306,evm.model.scaffold125.9305,evm.model.scaffold770.20690,evm.model.scaffold104.8408,evm.model.scaffold59.5835,evm.model.scaffold399.16408,evm.model.scaffold226.12455,evm.model.scaffold59.5834,evm.model.scaffold1109.22573,evm.model.scaffold86.7277,
Biological process	mammary gland epithelium development	GO:0061180	0.0566038	12	212	1.11022e-16	1.55616e-14	12	58.0248	evm.model.scaffold101.8201,evm.model.scaffold340.15066,evm.model.scaffold125.9306,evm.model.scaffold125.9305,evm.model.scaffold770.20690,evm.model.scaffold50.4590,evm.model.scaffold104.8408,evm.model.scaffold226.12455,evm.model.scaffold59.5834,evm.model.scaffold1109.22573,evm.model.scaffold1109.22574,evm.model.scaffold86.7277,
Biological process	cell fate commitment	GO:0045165	0.0201794	18	892	2.22045e-16	2.19694e-14	18	21.8352	evm.model.scaffold101.8201,evm.model.scaffold340.15066,evm.model.scaffold41.3653,evm.model.scaffold125.9306,evm.model.scaffold125.9305,evm.model.scaffold770.20690,evm.model.scaffold50.4590,evm.model.scaffold104.8408,evm.model.scaffold25.2527,evm.model.scaffold770.20689,evm.model.scaffold864.21412,evm.model.scaffold59.5835,evm.model.scaffold399.16408,evm.model.scaffold226.12455,evm.model.scaffold5…
Biological process	forebrain regionalization	GO:0021871	0.192308	10	52	2.22045e-16	2.19694e-14	10	197.136	evm.model.scaffold101.8201,evm.model.scaffold125.9306,evm.model.scaffold125.9305,evm.model.scaffold770.20690,evm.model.scaffold50.4590,evm.model.scaffold104.8408,evm.model.scaffold59.5835,evm.model.scaffold226.12455,evm.model.scaffold1109.22573,evm.model.scaffold86.7277,
Biological process	cellular response to retinoic acid	GO:0071300	0.0857143	15	175	2.22045e-16	2.19694e-14	15	87.8662	evm.model.scaffold101.8201,evm.model.scaffold125.9306,evm.model.scaffold125.9305,evm.model.scaffold50.4590,evm.model.scaffold104.8408,evm.model.scaffold25.2527,evm.model.scaffold770.20689,evm.model.scaffold864.21412,evm.model.scaffold59.5835,evm.model.scaffold399.16408,evm.model.scaffold59.5834,evm.model.scaffold1109.22573,evm.model.scaffold1109.22574,evm.model.scaffold86.7277,evm.model.scaffold3…
Biological process	appendage morphogenesis	GO:0035107	0.0220339	13	590	2.22045e-16	2.19694e-14	13	22.5871	evm.model.scaffold101.8201,evm.model.scaffold125.9305,evm.model.scaffold770.20690,evm.model.scaffold50.4590,evm.model.scaffold864.21412,evm.model.scaffold59.5835,evm.model.scaffold399.16408,evm.model.scaffold226.12455,evm.model.scaffold59.5834,evm.model.scaffold1109.22573,evm.model.scaffold1109.22574,evm.model.scaffold86.7277,evm.model.scaffold328.14855,
Biological process	limb morphogenesis	GO:0035108	0.0307692	12	390	2.22045e-16	2.19694e-14	12	31.5417	evm.model.scaffold101.8201,evm.model.scaffold125.9305,evm.model.scaffold770.20690,evm.model.scaffold50.4590,evm.model.scaffold864.21412,evm.model.scaffold59.5835,evm.model.scaffold226.12455,evm.model.scaffold59.5834,evm.model.scaffold1109.22573,evm.model.scaffold1109.22574,evm.model.scaffold86.7277,evm.model.scaffold328.14855,
Biological process	mesonephric tubule morphogenesis	GO:0072171	0.052356	10	191	2.22045e-16	2.19694e-14	10	53.6704	evm.model.scaffold125.9306,evm.model.scaffold125.9305,evm.model.scaffold770.20690,evm.model.scaffold104.8408,evm.model.scaffold59.5835,evm.model.scaffold399.16408,evm.model.scaffold226.12455,evm.model.scaffold59.5834,evm.model.scaffold1109.22573,evm.model.scaffold86.7277,
Biological process	pattern specification process	GO:0007389	0.00679245	18	2650	2.22045e-16	2.19694e-14	18	7.34981	evm.model.scaffold101.8201,evm.model.scaffold340.15066,evm.model.scaffold41.3653,evm.model.scaffold125.9306,evm.model.scaffold125.9305,evm.model.scaffold770.20690,evm.model.scaffold50.4590,evm.model.scaffold104.8408,evm.model.scaffold25.2527,evm.model.scaffold770.20689,evm.model.scaffold864.21412,evm.model.scaffold59.5835,evm.model.scaffold399.16408,evm.model.scaffold226.12455,evm.model.scaffold5…
Biological process	Wnt signaling pathway	GO:0016055	0.0168539	18	1068	2.22045e-16	2.19694e-14	18	18.2369	evm.model.scaffold101.8201,evm.model.scaffold340.15066,evm.model.scaffold41.3653,evm.model.scaffold125.9306,evm.model.scaffold125.9305,evm.model.scaffold770.20690,evm.model.scaffold50.4590,evm.model.scaffold104.8408,evm.model.scaffold25.2527,evm.model.scaffold770.20689,evm.model.scaffold864.21412,evm.model.scaffold59.5835,evm.model.scaffold399.16408,evm.model.scaffold226.12455,evm.model.scaffold5…
Biological process	canonical Wnt signaling pathway involved in midbrain dopaminergic neuron differentiation	GO:1904954	1	5	5	3.33067e-16	2.24087e-14	5	1025.11	evm.model.scaffold340.15066,evm.model.scaffold770.20690,evm.model.scaffold226.12455,evm.model.scaffold59.5834,evm.model.scaffold1109.22574,
Biological process	nephrostome development	GO:0039018	1	5	5	3.33067e-16	2.24087e-14	5	1025.11	evm.model.scaffold770.20690,evm.model.scaffold104.8408,evm.model.scaffold864.21412,evm.model.scaffold59.5834,evm.model.scaffold86.7277,
Biological process	embryonic appendage morphogenesis	GO:0035113	0.0373563	13	348	3.33067e-16	2.24087e-14	13	38.2942	evm.model.scaffold101.8201,evm.model.scaffold125.9305,evm.model.scaffold770.20690,evm.model.scaffold50.4590,evm.model.scaffold864.21412,evm.model.scaffold59.5835,evm.model.scaffold399.16408,evm.model.scaffold226.12455,evm.model.scaffold59.5834,evm.model.scaffold1109.22573,evm.model.scaffold1109.22574,evm.model.scaffold86.7277,evm.model.scaffold328.14855,
Biological process	mesenchyme development	GO:0060485	0.0208333	15	720	3.33067e-16	2.24087e-14	15	21.3564	evm.model.scaffold101.8201,evm.model.scaffold340.15066,evm.model.scaffold125.9306,evm.model.scaffold125.9305,evm.model.scaffold770.20690,evm.model.scaffold104.8408,evm.model.scaffold770.20689,evm.model.scaffold864.21412,evm.model.scaffold59.5835,evm.model.scaffold399.16408,evm.model.scaffold226.12455,evm.model.scaffold59.5834,evm.model.scaffold1109.22574,evm.model.scaffold86.7277,evm.model.scaffo…
Biological process	mesenchymal cell differentiation	GO:0048762	0.0246914	14	567	3.33067e-16	2.24087e-14	14	25.3112	evm.model.scaffold340.15066,evm.model.scaffold125.9306,evm.model.scaffold125.9305,evm.model.scaffold770.20690,evm.model.scaffold104.8408,evm.model.scaffold770.20689,evm.model.scaffold864.21412,evm.model.scaffold59.5835,evm.model.scaffold399.16408,evm.model.scaffold226.12455,evm.model.scaffold59.5834,evm.model.scaffold1109.22574,evm.model.scaffold86.7277,evm.model.scaffold328.14855,
Biological process	camera-type eye development	GO:0043010	0.0146056	15	1027	4.44089e-16	2.48986e-14	15	14.9723	evm.model.scaffold101.8201,evm.model.scaffold125.9306,evm.model.scaffold125.9305,evm.model.scaffold50.4590,evm.model.scaffold104.8408,evm.model.scaffold25.2527,evm.model.scaffold864.21412,evm.model.scaffold59.5835,evm.model.scaffold399.16408,evm.model.scaffold226.12455,evm.model.scaffold59.5834,evm.model.scaffold1109.22573,evm.model.scaffold1109.22574,evm.model.scaffold86.7277,evm.model.scaffold3…
Biological process	embryonic forelimb morphogenesis	GO:0035115	0.11	11	100	4.44089e-16	2.48986e-14	11	112.762	evm.model.scaffold101.8201,evm.model.scaffold125.9305,evm.model.scaffold770.20690,evm.model.scaffold50.4590,evm.model.scaffold59.5835,evm.model.scaffold226.12455,evm.model.scaffold59.5834,evm.model.scaffold1109.22573,evm.model.scaffold1109.22574,evm.model.scaffold86.7277,evm.model.scaffold328.14855,
Biological process	regulation of fibroblast growth factor receptor signaling pathway	GO:0040036	0.0891089	9	101	4.44089e-16	2.48986e-14	9	91.346	evm.model.scaffold125.9306,evm.model.scaffold125.9305,evm.model.scaffold104.8408,evm.model.scaffold864.21412,evm.model.scaffold226.12455,evm.model.scaffold59.5834,evm.model.scaffold1109.22574,evm.model.scaffold86.7277,evm.model.scaffold328.14855,
Biological process	determination of dorsal identity	GO:0048263	0.28	7	25	4.44089e-16	2.48986e-14	7	287.029	evm.model.scaffold770.20690,evm.model.scaffold864.21412,evm.model.scaffold59.5835,evm.model.scaffold59.5834,evm.model.scaffold1109.22573,evm.model.scaffold1109.22574,evm.model.scaffold328.14855,
Biological process	Wnt signaling pathway involved in midbrain dopaminergic neuron differentiation	GO:1904953	0.35	7	20	5.55112e-16	2.74617e-14	7	358.787	evm.model.scaffold340.15066,evm.model.scaffold770.20690,evm.model.scaffold59.5835,evm.model.scaffold226.12455,evm.model.scaffold59.5834,evm.model.scaffold1109.22573,evm.model.scaffold1109.22574,
Biological process	ureteric bud morphogenesis	GO:0060675	0.0529101	10	189	5.55112e-16	2.74617e-14	10	54.2384	evm.model.scaffold125.9306,evm.model.scaffold125.9305,evm.model.scaffold770.20690,evm.model.scaffold104.8408,evm.model.scaffold59.5835,evm.model.scaffold399.16408,evm.model.scaffold226.12455,evm.model.scaffold59.5834,evm.model.scaffold1109.22573,evm.model.scaffold86.7277,
Biological process	midbrain dopaminergic neuron differentiation	GO:1904948	0.225806	7	31	6.66134e-16	3.11233e-14	7	231.475	evm.model.scaffold340.15066,evm.model.scaffold770.20690,evm.model.scaffold59.5835,evm.model.scaffold226.12455,evm.model.scaffold59.5834,evm.model.scaffold1109.22573,evm.model.scaffold1109.22574,
Biological process	positive regulation of fibroblast growth factor receptor signaling pathway	GO:0045743	0.21875	7	32	8.88178e-16	4.03761e-14	7	224.242	evm.model.scaffold125.9305,evm.model.scaffold864.21412,evm.model.scaffold226.12455,evm.model.scaffold59.5834,evm.model.scaffold1109.22574,evm.model.scaffold86.7277,evm.model.scaffold328.14855,
Biological process	kidney epithelium development	GO:0072073	0.027088	12	443	8.88178e-16	4.03761e-14	12	27.7681	evm.model.scaffold101.8201,evm.model.scaffold125.9306,evm.model.scaffold125.9305,evm.model.scaffold770.20690,evm.model.scaffold104.8408,evm.model.scaffold864.21412,evm.model.scaffold59.5835,evm.model.scaffold399.16408,evm.model.scaffold226.12455,evm.model.scaffold59.5834,evm.model.scaffold1109.22573,evm.model.scaffold86.7277,
Biological process	regulation of animal organ morphogenesis	GO:2000027	0.0285714	12	420	9.99201e-16	4.30937e-14	12	29.2887	evm.model.scaffold101.8201,evm.model.scaffold340.15066,evm.model.scaffold125.9306,evm.model.scaffold125.9305,evm.model.scaffold50.4590,evm.model.scaffold104.8408,evm.model.scaffold770.20689,evm.model.scaffold59.5835,evm.model.scaffold399.16408,evm.model.scaffold226.12455,evm.model.scaffold1109.22573,evm.model.scaffold86.7277,
Biological process	mammary gland development	GO:0030879	0.0265487	12	452	9.99201e-16	4.30937e-14	12	27.2152	evm.model.scaffold101.8201,evm.model.scaffold340.15066,evm.model.scaffold125.9306,evm.model.scaffold125.9305,evm.model.scaffold770.20690,evm.model.scaffold50.4590,evm.model.scaffold104.8408,evm.model.scaffold226.12455,evm.model.scaffold59.5834,evm.model.scaffold1109.22573,evm.model.scaffold1109.22574,evm.model.scaffold86.7277,
Biological process	nephron development	GO:0072006	0.0262582	12	457	9.99201e-16	4.30937e-14	12	26.9174	evm.model.scaffold101.8201,evm.model.scaffold125.9306,evm.model.scaffold125.9305,evm.model.scaffold770.20690,evm.model.scaffold104.8408,evm.model.scaffold864.21412,evm.model.scaffold59.5835,evm.model.scaffold399.16408,evm.model.scaffold226.12455,evm.model.scaffold59.5834,evm.model.scaffold1109.22573,evm.model.scaffold86.7277,
Biological process	nephron tubule morphogenesis	GO:0072078	0.0465116	10	215	1.77636e-15	7.11389e-14	10	47.6793	evm.model.scaffold125.9306,evm.model.scaffold125.9305,evm.model.scaffold770.20690,evm.model.scaffold104.8408,evm.model.scaffold59.5835,evm.model.scaffold399.16408,evm.model.scaffold226.12455,evm.model.scaffold59.5834,evm.model.scaffold1109.22573,evm.model.scaffold86.7277,
Biological process	stem cell differentiation	GO:0048863	0.0195195	13	666	1.77636e-15	7.11389e-14	13	20.0096	evm.model.scaffold101.8201,evm.model.scaffold125.9306,evm.model.scaffold125.9305,evm.model.scaffold770.20690,evm.model.scaffold50.4590,evm.model.scaffold104.8408,evm.model.scaffold770.20689,evm.model.scaffold864.21412,evm.model.scaffold59.5835,evm.model.scaffold399.16408,evm.model.scaffold59.5834,evm.model.scaffold1109.22574,evm.model.scaffold328.14855,
Biological process	nephron epithelium morphogenesis	GO:0072088	0.0460829	10	217	1.9984e-15	7.63934e-14	10	47.2399	evm.model.scaffold125.9306,evm.model.scaffold125.9305,evm.model.scaffold770.20690,evm.model.scaffold104.8408,evm.model.scaffold59.5835,evm.model.scaffold399.16408,evm.model.scaffold226.12455,evm.model.scaffold59.5834,evm.model.scaffold1109.22573,evm.model.scaffold86.7277,
Biological process	Spemann organizer formation	GO:0060061	0.4	6	15	2.10942e-15	7.88456e-14	6	410.042	evm.model.scaffold41.3653,evm.model.scaffold770.20690,evm.model.scaffold864.21412,evm.model.scaffold59.5834,evm.model.scaffold1109.22574,evm.model.scaffold328.14855,
Biological process	iris morphogenesis	GO:0061072	0.4	6	15	2.10942e-15	7.88456e-14	6	410.042	evm.model.scaffold125.9305,evm.model.scaffold59.5835,evm.model.scaffold226.12455,evm.model.scaffold1109.22573,evm.model.scaffold86.7277,evm.model.scaffold328.14855,
Biological process	embryonic pattern specification	GO:0009880	0.033033	11	333	2.44249e-15	8.741e-14	11	33.8623	evm.model.scaffold101.8201,evm.model.scaffold41.3653,evm.model.scaffold770.20690,evm.model.scaffold50.4590,evm.model.scaffold104.8408,evm.model.scaffold25.2527,evm.model.scaffold864.21412,evm.model.scaffold399.16408,evm.model.scaffold59.5834,evm.model.scaffold86.7277,evm.model.scaffold328.14855,
Biological process	nephron morphogenesis	GO:0072028	0.044843	10	223	2.66454e-15	9.33698e-14	10	45.9688	evm.model.scaffold125.9306,evm.model.scaffold125.9305,evm.model.scaffold770.20690,evm.model.scaffold104.8408,evm.model.scaffold59.5835,evm.model.scaffold399.16408,evm.model.scaffold226.12455,evm.model.scaffold59.5834,evm.model.scaffold1109.22573,evm.model.scaffold86.7277,
Biological process	limb development	GO:0060173	0.0242424	12	495	2.9976e-15	1.02897e-13	12	24.851	evm.model.scaffold101.8201,evm.model.scaffold125.9305,evm.model.scaffold770.20690,evm.model.scaffold50.4590,evm.model.scaffold864.21412,evm.model.scaffold59.5835,evm.model.scaffold226.12455,evm.model.scaffold59.5834,evm.model.scaffold1109.22573,evm.model.scaffold1109.22574,evm.model.scaffold86.7277,evm.model.scaffold328.14855,
Biological process	appendage development	GO:0048736	0.0186782	13	696	3.10862e-15	1.04574e-13	13	19.1471	evm.model.scaffold101.8201,evm.model.scaffold125.9305,evm.model.scaffold770.20690,evm.model.scaffold50.4590,evm.model.scaffold864.21412,evm.model.scaffold59.5835,evm.model.scaffold399.16408,evm.model.scaffold226.12455,evm.model.scaffold59.5834,evm.model.scaffold1109.22573,evm.model.scaffold1109.22574,evm.model.scaffold86.7277,evm.model.scaffold328.14855,
Biological process	regulation of fibroblast growth factor production	GO:0090270	0.375	6	16	3.33067e-15	1.09847e-13	6	384.414	evm.model.scaffold125.9305,evm.model.scaffold864.21412,evm.model.scaffold399.16408,evm.model.scaffold226.12455,evm.model.scaffold86.7277,evm.model.scaffold328.14855,
Biological process	renal tubule morphogenesis	GO:0061333	0.04	10	250	8.43769e-15	2.72927e-13	10	41.0042	evm.model.scaffold125.9306,evm.model.scaffold125.9305,evm.model.scaffold770.20690,evm.model.scaffold104.8408,evm.model.scaffold59.5835,evm.model.scaffold399.16408,evm.model.scaffold226.12455,evm.model.scaffold59.5834,evm.model.scaffold1109.22573,evm.model.scaffold86.7277,
Biological process	axis specification	GO:0009798	0.0288714	11	381	9.10383e-15	2.88918e-13	11	29.5962	evm.model.scaffold101.8201,evm.model.scaffold41.3653,evm.model.scaffold125.9306,evm.model.scaffold770.20690,evm.model.scaffold50.4590,evm.model.scaffold25.2527,evm.model.scaffold864.21412,evm.model.scaffold399.16408,evm.model.scaffold59.5834,evm.model.scaffold1109.22574,evm.model.scaffold328.14855,
Biological process	connective tissue development	GO:0061448	0.0171731	13	757	9.32587e-15	2.90484e-13	13	17.6042	evm.model.scaffold101.8201,evm.model.scaffold41.3653,evm.model.scaffold125.9306,evm.model.scaffold125.9305,evm.model.scaffold50.4590,evm.model.scaffold104.8408,evm.model.scaffold25.2527,evm.model.scaffold770.20689,evm.model.scaffold59.5835,evm.model.scaffold399.16408,evm.model.scaffold226.12455,evm.model.scaffold1109.22573,evm.model.scaffold86.7277,
Biological process	embryonic camera-type eye formation	GO:0060900	0.155556	7	45	1.09912e-14	3.36131e-13	7	159.461	evm.model.scaffold125.9305,evm.model.scaffold104.8408,evm.model.scaffold864.21412,evm.model.scaffold399.16408,evm.model.scaffold226.12455,evm.model.scaffold86.7277,evm.model.scaffold328.14855,
Biological process	determination of dorsal/ventral asymmetry	GO:0048262	0.152174	7	46	1.24345e-14	3.73479e-13	7	155.994	evm.model.scaffold770.20690,evm.model.scaffold864.21412,evm.model.scaffold59.5835,evm.model.scaffold59.5834,evm.model.scaffold1109.22573,evm.model.scaffold1109.22574,evm.model.scaffold328.14855,
Biological process	fibroblast growth factor production	GO:0090269	0.3	6	20	1.43219e-14	4.22621e-13	6	307.532	evm.model.scaffold125.9305,evm.model.scaffold864.21412,evm.model.scaffold399.16408,evm.model.scaffold226.12455,evm.model.scaffold86.7277,evm.model.scaffold328.14855,
Biological process	anatomical structure formation involved in morphogenesis	GO:0048646	0.00490597	18	3669	1.62093e-14	4.70068e-13	18	5.30853	evm.model.scaffold101.8201,evm.model.scaffold340.15066,evm.model.scaffold41.3653,evm.model.scaffold125.9306,evm.model.scaffold125.9305,evm.model.scaffold770.20690,evm.model.scaffold50.4590,evm.model.scaffold104.8408,evm.model.scaffold25.2527,evm.model.scaffold770.20689,evm.model.scaffold864.21412,evm.model.scaffold59.5835,evm.model.scaffold399.16408,evm.model.scaffold226.12455,evm.model.scaffold5…
Biological process	neural crest cell differentiation	GO:0014033	0.0371747	10	269	1.78746e-14	5.09577e-13	10	38.108	evm.model.scaffold125.9306,evm.model.scaffold125.9305,evm.model.scaffold770.20690,evm.model.scaffold770.20689,evm.model.scaffold864.21412,evm.model.scaffold59.5835,evm.model.scaffold399.16408,evm.model.scaffold59.5834,evm.model.scaffold1109.22574,evm.model.scaffold328.14855,
Biological process	branching involved in ureteric bud morphogenesis	GO:0001658	0.0535714	9	168	1.82077e-14	5.10421e-13	9	54.9164	evm.model.scaffold125.9306,evm.model.scaffold125.9305,evm.model.scaffold770.20690,evm.model.scaffold104.8408,evm.model.scaffold59.5835,evm.model.scaffold226.12455,evm.model.scaffold59.5834,evm.model.scaffold1109.22573,evm.model.scaffold86.7277,
Biological process	eye development	GO:0001654	0.0107604	15	1394	1.83187e-14	5.05115e-13	15	11.0305	evm.model.scaffold101.8201,evm.model.scaffold125.9306,evm.model.scaffold125.9305,evm.model.scaffold50.4590,evm.model.scaffold104.8408,evm.model.scaffold25.2527,evm.model.scaffold864.21412,evm.model.scaffold59.5835,evm.model.scaffold399.16408,evm.model.scaffold226.12455,evm.model.scaffold59.5834,evm.model.scaffold1109.22573,evm.model.scaffold1109.22574,evm.model.scaffold86.7277,evm.model.scaffold3…
Biological process	visual system development	GO:0150063	0.010661	15	1407	2.09832e-14	5.69254e-13	15	10.9286	evm.model.scaffold101.8201,evm.model.scaffold125.9306,evm.model.scaffold125.9305,evm.model.scaffold50.4590,evm.model.scaffold104.8408,evm.model.scaffold25.2527,evm.model.scaffold864.21412,evm.model.scaffold59.5835,evm.model.scaffold399.16408,evm.model.scaffold226.12455,evm.model.scaffold59.5834,evm.model.scaffold1109.22573,evm.model.scaffold1109.22574,evm.model.scaffold86.7277,evm.model.scaffold3…
Biological process	ureteric bud development	GO:0001657	0.0357143	10	280	2.63123e-14	7.02496e-13	10	36.6109	evm.model.scaffold125.9306,evm.model.scaffold125.9305,evm.model.scaffold770.20690,evm.model.scaffold104.8408,evm.model.scaffold59.5835,evm.model.scaffold399.16408,evm.model.scaffold226.12455,evm.model.scaffold59.5834,evm.model.scaffold1109.22573,evm.model.scaffold86.7277,
Biological process	embryonic morphogenesis	GO:0048598	0.00607903	18	2961	2.95319e-14	7.76136e-13	18	6.23164	evm.model.scaffold101.8201,evm.model.scaffold340.15066,evm.model.scaffold41.3653,evm.model.scaffold125.9306,evm.model.scaffold125.9305,evm.model.scaffold770.20690,evm.model.scaffold50.4590,evm.model.scaffold104.8408,evm.model.scaffold25.2527,evm.model.scaffold864.21412,evm.model.scaffold59.5835,evm.model.scaffold399.16408,evm.model.scaffold226.12455,evm.model.scaffold59.5834,evm.model.scaffold110…
Biological process	lens fiber cell development	GO:0070307	0.134615	7	52	3.14193e-14	8.13035e-13	7	137.995	evm.model.scaffold101.8201,evm.model.scaffold125.9305,evm.model.scaffold50.4590,evm.model.scaffold104.8408,evm.model.scaffold25.2527,evm.model.scaffold1109.22573,evm.model.scaffold86.7277,
Biological process	mesonephric epithelium development	GO:0072163	0.0350877	10	285	3.14193e-14	8.13035e-13	10	35.9686	evm.model.scaffold125.9306,evm.model.scaffold125.9305,evm.model.scaffold770.20690,evm.model.scaffold104.8408,evm.model.scaffold59.5835,evm.model.scaffold399.16408,evm.model.scaffold226.12455,evm.model.scaffold59.5834,evm.model.scaffold1109.22573,evm.model.scaffold86.7277,
Biological process	mesonephric tubule development	GO:0072164	0.0350877	10	285	3.14193e-14	8.13035e-13	10	35.9686	evm.model.scaffold125.9306,evm.model.scaffold125.9305,evm.model.scaffold770.20690,evm.model.scaffold104.8408,evm.model.scaffold59.5835,evm.model.scaffold399.16408,evm.model.scaffold226.12455,evm.model.scaffold59.5834,evm.model.scaffold1109.22573,evm.model.scaffold86.7277,
Biological process	developmental growth	GO:0048589	0.00723097	17	2351	3.14193e-14	8.13035e-13	17	7.4125	evm.model.scaffold101.8201,evm.model.scaffold340.15066,evm.model.scaffold125.9306,evm.model.scaffold125.9305,evm.model.scaffold770.20690,evm.model.scaffold50.4590,evm.model.scaffold104.8408,evm.model.scaffold25.2527,evm.model.scaffold770.20689,evm.model.scaffold864.21412,evm.model.scaffold399.16408,evm.model.scaffold226.12455,evm.model.scaffold59.5834,evm.model.scaffold1109.22573,evm.model.scaffo…
Biological process	cellular response to growth factor stimulus	GO:0071363	0.00860215	16	1860	3.29736e-14	8.03792e-13	16	8.81811	evm.model.scaffold101.8201,evm.model.scaffold340.15066,evm.model.scaffold125.9306,evm.model.scaffold125.9305,evm.model.scaffold770.20690,evm.model.scaffold50.4590,evm.model.scaffold104.8408,evm.model.scaffold770.20689,evm.model.scaffold864.21412,evm.model.scaffold59.5835,evm.model.scaffold226.12455,evm.model.scaffold59.5834,evm.model.scaffold1109.22573,evm.model.scaffold1109.22574,evm.model.scaff…
Biological process	sensory system development	GO:0048880	0.0102389	15	1465	3.81917e-14	9.17691e-13	15	10.496	evm.model.scaffold101.8201,evm.model.scaffold125.9306,evm.model.scaffold125.9305,evm.model.scaffold50.4590,evm.model.scaffold104.8408,evm.model.scaffold25.2527,evm.model.scaffold864.21412,evm.model.scaffold59.5835,evm.model.scaffold399.16408,evm.model.scaffold226.12455,evm.model.scaffold59.5834,evm.model.scaffold1109.22573,evm.model.scaffold1109.22574,evm.model.scaffold86.7277,evm.model.scaffold3…
Biological process	mesonephros development	GO:0001823	0.0343643	10	291	3.88578e-14	9.20547e-13	10	35.227	evm.model.scaffold125.9306,evm.model.scaffold125.9305,evm.model.scaffold770.20690,evm.model.scaffold104.8408,evm.model.scaffold59.5835,evm.model.scaffold399.16408,evm.model.scaffold226.12455,evm.model.scaffold59.5834,evm.model.scaffold1109.22573,evm.model.scaffold86.7277,
Biological process	response to growth factor	GO:0070848	0.00818414	16	1955	7.26086e-14	1.69622e-12	16	8.38961	evm.model.scaffold101.8201,evm.model.scaffold340.15066,evm.model.scaffold125.9306,evm.model.scaffold125.9305,evm.model.scaffold770.20690,evm.model.scaffold50.4590,evm.model.scaffold104.8408,evm.model.scaffold770.20689,evm.model.scaffold864.21412,evm.model.scaffold59.5835,evm.model.scaffold226.12455,evm.model.scaffold59.5834,evm.model.scaffold1109.22573,evm.model.scaffold1109.22574,evm.model.scaff…
Biological process	metanephric tubule formation	GO:0072174	0.5	5	10	1.25344e-13	2.88807e-12	5	512.553	evm.model.scaffold125.9306,evm.model.scaffold104.8408,evm.model.scaffold59.5835,evm.model.scaffold1109.22573,evm.model.scaffold86.7277,
Biological process	cell-cell signaling	GO:0007267	0.00433735	18	4150	1.68865e-13	3.83825e-12	18	4.69325	evm.model.scaffold101.8201,evm.model.scaffold340.15066,evm.model.scaffold41.3653,evm.model.scaffold125.9306,evm.model.scaffold125.9305,evm.model.scaffold770.20690,evm.model.scaffold50.4590,evm.model.scaffold104.8408,evm.model.scaffold25.2527,evm.model.scaffold770.20689,evm.model.scaffold864.21412,evm.model.scaffold59.5835,evm.model.scaffold399.16408,evm.model.scaffold226.12455,evm.model.scaffold5…
Biological process	animal organ morphogenesis	GO:0009887	0.00427249	18	4213	2.25486e-13	5.05691e-12	18	4.62307	evm.model.scaffold101.8201,evm.model.scaffold340.15066,evm.model.scaffold41.3653,evm.model.scaffold125.9306,evm.model.scaffold125.9305,evm.model.scaffold770.20690,evm.model.scaffold50.4590,evm.model.scaffold104.8408,evm.model.scaffold25.2527,evm.model.scaffold770.20689,evm.model.scaffold864.21412,evm.model.scaffold59.5835,evm.model.scaffold399.16408,evm.model.scaffold226.12455,evm.model.scaffold5…
Biological process	epithelial to mesenchymal transition	GO:0001837	0.0287356	10	348	2.33813e-13	5.17465e-12	10	29.457	evm.model.scaffold340.15066,evm.model.scaffold125.9306,evm.model.scaffold770.20690,evm.model.scaffold104.8408,evm.model.scaffold864.21412,evm.model.scaffold59.5835,evm.model.scaffold399.16408,evm.model.scaffold226.12455,evm.model.scaffold86.7277,evm.model.scaffold328.14855,
Biological process	tissue morphogenesis	GO:0048729	0.00540703	18	3329	2.37699e-13	5.19233e-12	18	5.54277	evm.model.scaffold101.8201,evm.model.scaffold340.15066,evm.model.scaffold125.9306,evm.model.scaffold125.9305,evm.model.scaffold770.20690,evm.model.scaffold50.4590,evm.model.scaffold104.8408,evm.model.scaffold25.2527,evm.model.scaffold770.20689,evm.model.scaffold864.21412,evm.model.scaffold59.5835,evm.model.scaffold399.16408,evm.model.scaffold226.12455,evm.model.scaffold59.5834,evm.model.scaffold1…
Biological process	negative regulation of nervous system development	GO:0051961	0.0212355	11	518	2.64344e-13	5.70034e-12	11	21.7686	evm.model.scaffold101.8201,evm.model.scaffold125.9305,evm.model.scaffold770.20690,evm.model.scaffold50.4590,evm.model.scaffold104.8408,evm.model.scaffold864.21412,evm.model.scaffold226.12455,evm.model.scaffold59.5834,evm.model.scaffold1109.22574,evm.model.scaffold86.7277,evm.model.scaffold328.14855,
Biological process	dopaminergic neuron differentiation	GO:0071542	0.1	7	70	2.77445e-13	5.90711e-12	7	102.511	evm.model.scaffold340.15066,evm.model.scaffold770.20690,evm.model.scaffold59.5835,evm.model.scaffold226.12455,evm.model.scaffold59.5834,evm.model.scaffold1109.22573,evm.model.scaffold1109.22574,
Biological process	gland development	GO:0048732	0.0088968	15	1686	3.00759e-13	6.32347e-12	15	9.12015	evm.model.scaffold101.8201,evm.model.scaffold340.15066,evm.model.scaffold125.9306,evm.model.scaffold125.9305,evm.model.scaffold770.20690,evm.model.scaffold50.4590,evm.model.scaffold104.8408,evm.model.scaffold770.20689,evm.model.scaffold59.5835,evm.model.scaffold399.16408,evm.model.scaffold226.12455,evm.model.scaffold59.5834,evm.model.scaffold1109.22573,evm.model.scaffold1109.22574,evm.model.scaff…
Biological process	cellular response to lipid	GO:0071396	0.00883913	15	1697	3.31291e-13	6.87939e-12	15	9.06104	evm.model.scaffold101.8201,evm.model.scaffold125.9306,evm.model.scaffold125.9305,evm.model.scaffold50.4590,evm.model.scaffold104.8408,evm.model.scaffold25.2527,evm.model.scaffold770.20689,evm.model.scaffold864.21412,evm.model.scaffold59.5835,evm.model.scaffold399.16408,evm.model.scaffold59.5834,evm.model.scaffold1109.22573,evm.model.scaffold1109.22574,evm.model.scaffold86.7277,evm.model.scaffold3…
Biological process	negative regulation of cell differentiation	GO:0045596	0.0087925	15	1706	3.57825e-13	7.33977e-12	15	9.01324	evm.model.scaffold101.8201,evm.model.scaffold125.9306,evm.model.scaffold125.9305,evm.model.scaffold770.20690,evm.model.scaffold50.4590,evm.model.scaffold104.8408,evm.model.scaffold770.20689,evm.model.scaffold864.21412,evm.model.scaffold59.5835,evm.model.scaffold226.12455,evm.model.scaffold59.5834,evm.model.scaffold1109.22573,evm.model.scaffold1109.22574,evm.model.scaffold86.7277,evm.model.scaffol…
Biological process	regulation of Wnt signaling pathway	GO:0030111	0.0160858	12	746	3.59601e-13	7.28734e-12	12	16.4896	evm.model.scaffold41.3653,evm.model.scaffold125.9305,evm.model.scaffold770.20690,evm.model.scaffold25.2527,evm.model.scaffold770.20689,evm.model.scaffold864.21412,evm.model.scaffold399.16408,evm.model.scaffold226.12455,evm.model.scaffold59.5834,evm.model.scaffold1109.22574,evm.model.scaffold86.7277,evm.model.scaffold328.14855,
Biological process	lens development in camera-type eye	GO:0002088	0.0384615	9	234	3.72036e-13	7.44957e-12	9	39.4271	evm.model.scaffold101.8201,evm.model.scaffold125.9305,evm.model.scaffold50.4590,evm.model.scaffold104.8408,evm.model.scaffold25.2527,evm.model.scaffold226.12455,evm.model.scaffold1109.22573,evm.model.scaffold86.7277,evm.model.scaffold328.14855,
Biological process	skeletal system development	GO:0001501	0.0103627	14	1351	4.68292e-13	9.26667e-12	14	10.6229	evm.model.scaffold101.8201,evm.model.scaffold41.3653,evm.model.scaffold125.9306,evm.model.scaffold125.9305,evm.model.scaffold770.20690,evm.model.scaffold50.4590,evm.model.scaffold104.8408,evm.model.scaffold25.2527,evm.model.scaffold770.20689,evm.model.scaffold59.5835,evm.model.scaffold399.16408,evm.model.scaffold226.12455,evm.model.scaffold1109.22573,evm.model.scaffold86.7277,
Biological process	osteoblast differentiation	GO:0001649	0.0201465	11	546	4.69513e-13	9.18281e-12	11	20.6523	evm.model.scaffold101.8201,evm.model.scaffold125.9306,evm.model.scaffold125.9305,evm.model.scaffold770.20690,evm.model.scaffold104.8408,evm.model.scaffold770.20689,evm.model.scaffold399.16408,evm.model.scaffold59.5834,evm.model.scaffold1109.22573,evm.model.scaffold1109.22574,evm.model.scaffold86.7277,
Biological process	embryo development	GO:0009790	0.00404494	18	4450	6.38378e-13	1.2342e-11	18	4.37685	evm.model.scaffold101.8201,evm.model.scaffold340.15066,evm.model.scaffold41.3653,evm.model.scaffold125.9306,evm.model.scaffold125.9305,evm.model.scaffold770.20690,evm.model.scaffold50.4590,evm.model.scaffold104.8408,evm.model.scaffold25.2527,evm.model.scaffold770.20689,evm.model.scaffold864.21412,evm.model.scaffold59.5835,evm.model.scaffold399.16408,evm.model.scaffold226.12455,evm.model.scaffold5…
Biological process	regulation of canonical Wnt signaling pathway	GO:0060828	0.0190641	11	577	8.5576e-13	1.63567e-11	11	19.5427	evm.model.scaffold41.3653,evm.model.scaffold125.9305,evm.model.scaffold25.2527,evm.model.scaffold770.20689,evm.model.scaffold864.21412,evm.model.scaffold399.16408,evm.model.scaffold226.12455,evm.model.scaffold59.5834,evm.model.scaffold1109.22574,evm.model.scaffold86.7277,evm.model.scaffold328.14855,
Biological process	embryonic hindlimb morphogenesis	GO:0035116	0.0853659	7	82	8.72968e-13	1.64981e-11	7	87.509	evm.model.scaffold101.8201,evm.model.scaffold770.20690,evm.model.scaffold50.4590,evm.model.scaffold864.21412,evm.model.scaffold59.5834,evm.model.scaffold1109.22574,evm.model.scaffold328.14855,
Biological process	glomus development	GO:0072013	0.357143	5	14	9.91984e-13	1.85391e-11	5	366.109	evm.model.scaffold770.20690,evm.model.scaffold104.8408,evm.model.scaffold864.21412,evm.model.scaffold59.5834,evm.model.scaffold86.7277,
Biological process	head development	GO:0060322	0.0049903	18	3607	9.94427e-13	1.83805e-11	18	5.11558	evm.model.scaffold101.8201,evm.model.scaffold340.15066,evm.model.scaffold125.9306,evm.model.scaffold125.9305,evm.model.scaffold770.20690,evm.model.scaffold50.4590,evm.model.scaffold104.8408,evm.model.scaffold25.2527,evm.model.scaffold770.20689,evm.model.scaffold864.21412,evm.model.scaffold59.5835,evm.model.scaffold399.16408,evm.model.scaffold226.12455,evm.model.scaffold59.5834,evm.model.scaffold1…
Biological process	non-canonical Wnt signaling pathway	GO:0035567	0.0343511	9	262	1.03306e-12	1.88871e-11	9	35.2135	evm.model.scaffold101.8201,evm.model.scaffold125.9306,evm.model.scaffold50.4590,evm.model.scaffold104.8408,evm.model.scaffold25.2527,evm.model.scaffold59.5835,evm.model.scaffold399.16408,evm.model.scaffold1109.22573,evm.model.scaffold86.7277,
Biological process	embryonic camera-type eye morphogenesis	GO:0048596	0.0823529	7	85	1.13165e-12	2.04671e-11	7	84.4204	evm.model.scaffold125.9305,evm.model.scaffold104.8408,evm.model.scaffold864.21412,evm.model.scaffold399.16408,evm.model.scaffold226.12455,evm.model.scaffold86.7277,evm.model.scaffold328.14855,
Biological process	negative regulation of developmental process	GO:0051093	0.00671987	16	2381	1.60238e-12	2.86725e-11	16	6.88857	evm.model.scaffold101.8201,evm.model.scaffold125.9306,evm.model.scaffold125.9305,evm.model.scaffold770.20690,evm.model.scaffold50.4590,evm.model.scaffold104.8408,evm.model.scaffold770.20689,evm.model.scaffold864.21412,evm.model.scaffold59.5835,evm.model.scaffold399.16408,evm.model.scaffold226.12455,evm.model.scaffold59.5834,evm.model.scaffold1109.22573,evm.model.scaffold1109.22574,evm.model.scaff…
Biological process	chordate embryonic development	GO:0043009	0.00568752	17	2989	1.75016e-12	3.0987e-11	17	5.83031	evm.model.scaffold101.8201,evm.model.scaffold340.15066,evm.model.scaffold125.9306,evm.model.scaffold125.9305,evm.model.scaffold770.20690,evm.model.scaffold104.8408,evm.model.scaffold25.2527,evm.model.scaffold770.20689,evm.model.scaffold864.21412,evm.model.scaffold59.5835,evm.model.scaffold399.16408,evm.model.scaffold226.12455,evm.model.scaffold59.5834,evm.model.scaffold1109.22573,evm.model.scaffo…
Biological process	somite development	GO:0061053	0.0318021	9	283	2.06812e-12	3.62352e-11	9	32.6005	evm.model.scaffold125.9306,evm.model.scaffold104.8408,evm.model.scaffold25.2527,evm.model.scaffold864.21412,evm.model.scaffold399.16408,evm.model.scaffold59.5834,evm.model.scaffold1109.22574,evm.model.scaffold86.7277,evm.model.scaffold328.14855,
Biological process	morphogenesis of an epithelium	GO:0002009	0.00562914	17	3020	2.07923e-12	3.60542e-11	17	5.77046	evm.model.scaffold101.8201,evm.model.scaffold340.15066,evm.model.scaffold125.9306,evm.model.scaffold125.9305,evm.model.scaffold770.20690,evm.model.scaffold50.4590,evm.model.scaffold104.8408,evm.model.scaffold25.2527,evm.model.scaffold770.20689,evm.model.scaffold864.21412,evm.model.scaffold59.5835,evm.model.scaffold399.16408,evm.model.scaffold226.12455,evm.model.scaffold59.5834,evm.model.scaffold1…
Biological process	chondrocyte differentiation	GO:0002062	0.0309278	9	291	2.65743e-12	4.56102e-11	9	31.7043	evm.model.scaffold101.8201,evm.model.scaffold41.3653,evm.model.scaffold125.9305,evm.model.scaffold50.4590,evm.model.scaffold25.2527,evm.model.scaffold770.20689,evm.model.scaffold59.5835,evm.model.scaffold226.12455,evm.model.scaffold1109.22573,
Biological process	midbrain-hindbrain boundary development	GO:0030917	0.133333	6	45	2.85272e-12	4.84674e-11	6	136.681	evm.model.scaffold125.9306,evm.model.scaffold125.9305,evm.model.scaffold770.20690,evm.model.scaffold25.2527,evm.model.scaffold770.20689,evm.model.scaffold1109.22573,
Biological process	dorsal/ventral axis specification	GO:0009950	0.0721649	7	97	2.92577e-12	4.92115e-11	7	73.9767	evm.model.scaffold41.3653,evm.model.scaffold770.20690,evm.model.scaffold864.21412,evm.model.scaffold399.16408,evm.model.scaffold59.5834,evm.model.scaffold1109.22574,evm.model.scaffold328.14855,
Biological process	positive regulation of animal organ morphogenesis	GO:0110110	0.0721649	7	97	2.92577e-12	4.92115e-11	7	73.9767	evm.model.scaffold340.15066,evm.model.scaffold125.9306,evm.model.scaffold125.9305,evm.model.scaffold104.8408,evm.model.scaffold399.16408,evm.model.scaffold226.12455,evm.model.scaffold86.7277,
Biological process	tissue regeneration	GO:0042246	0.0305085	9	295	3.00449e-12	4.95446e-11	9	31.2744	evm.model.scaffold101.8201,evm.model.scaffold125.9306,evm.model.scaffold125.9305,evm.model.scaffold50.4590,evm.model.scaffold25.2527,evm.model.scaffold770.20689,evm.model.scaffold864.21412,evm.model.scaffold86.7277,evm.model.scaffold328.14855,
Biological process	negative regulation of neurogenesis	GO:0050768	0.0220264	10	454	3.28648e-12	5.36686e-11	10	22.5794	evm.model.scaffold101.8201,evm.model.scaffold125.9305,evm.model.scaffold770.20690,evm.model.scaffold50.4590,evm.model.scaffold104.8408,evm.model.scaffold226.12455,evm.model.scaffold59.5834,evm.model.scaffold1109.22574,evm.model.scaffold86.7277,evm.model.scaffold328.14855,
Biological process	cell migration involved in gastrulation	GO:0042074	0.07	7	100	3.64009e-12	5.88714e-11	7	71.7574	evm.model.scaffold41.3653,evm.model.scaffold125.9306,evm.model.scaffold25.2527,evm.model.scaffold864.21412,evm.model.scaffold399.16408,evm.model.scaffold86.7277,evm.model.scaffold328.14855,
Biological process	growth	GO:0040007	0.00538315	17	3158	4.38338e-12	7.02176e-11	17	5.5183	evm.model.scaffold101.8201,evm.model.scaffold340.15066,evm.model.scaffold125.9306,evm.model.scaffold125.9305,evm.model.scaffold770.20690,evm.model.scaffold50.4590,evm.model.scaffold104.8408,evm.model.scaffold25.2527,evm.model.scaffold770.20689,evm.model.scaffold864.21412,evm.model.scaffold399.16408,evm.model.scaffold226.12455,evm.model.scaffold59.5834,evm.model.scaffold1109.22573,evm.model.scaffo…
Biological process	hindlimb morphogenesis	GO:0035137	0.0666667	7	105	5.16176e-12	8.19064e-11	7	68.3404	evm.model.scaffold101.8201,evm.model.scaffold770.20690,evm.model.scaffold50.4590,evm.model.scaffold864.21412,evm.model.scaffold59.5834,evm.model.scaffold1109.22574,evm.model.scaffold328.14855,
Biological process	regulation of cell differentiation	GO:0045595	0.00453743	18	3967	5.41511e-12	8.51235e-11	18	4.65135	evm.model.scaffold101.8201,evm.model.scaffold340.15066,evm.model.scaffold41.3653,evm.model.scaffold125.9306,evm.model.scaffold125.9305,evm.model.scaffold770.20690,evm.model.scaffold50.4590,evm.model.scaffold104.8408,evm.model.scaffold25.2527,evm.model.scaffold770.20689,evm.model.scaffold864.21412,evm.model.scaffold59.5835,evm.model.scaffold226.12455,evm.model.scaffold59.5834,evm.model.scaffold110…
Biological process	neuron differentiation	GO:0030182	0.00360505	18	4993	5.7131e-12	8.89762e-11	18	3.90086	evm.model.scaffold101.8201,evm.model.scaffold340.15066,evm.model.scaffold41.3653,evm.model.scaffold125.9306,evm.model.scaffold125.9305,evm.model.scaffold770.20690,evm.model.scaffold50.4590,evm.model.scaffold104.8408,evm.model.scaffold25.2527,evm.model.scaffold770.20689,evm.model.scaffold864.21412,evm.model.scaffold59.5835,evm.model.scaffold399.16408,evm.model.scaffold226.12455,evm.model.scaffold5…
Biological process	lens fiber cell differentiation	GO:0070306	0.0654206	7	107	5.90661e-12	9.1146e-11	7	67.063	evm.model.scaffold101.8201,evm.model.scaffold125.9305,evm.model.scaffold50.4590,evm.model.scaffold104.8408,evm.model.scaffold25.2527,evm.model.scaffold1109.22573,evm.model.scaffold86.7277,
Biological process	morphogenesis of embryonic epithelium	GO:0016331	0.0205339	10	487	6.5804e-12	1.0062e-10	10	21.0494	evm.model.scaffold101.8201,evm.model.scaffold340.15066,evm.model.scaffold125.9306,evm.model.scaffold125.9305,evm.model.scaffold104.8408,evm.model.scaffold59.5835,evm.model.scaffold399.16408,evm.model.scaffold226.12455,evm.model.scaffold1109.22573,evm.model.scaffold86.7277,
Biological process	embryo development ending in birth or egg hatching	GO:0009792	0.00524529	17	3241	6.75582e-12	1.02372e-10	17	5.37698	evm.model.scaffold101.8201,evm.model.scaffold340.15066,evm.model.scaffold125.9306,evm.model.scaffold125.9305,evm.model.scaffold770.20690,evm.model.scaffold104.8408,evm.model.scaffold25.2527,evm.model.scaffold770.20689,evm.model.scaffold864.21412,evm.model.scaffold59.5835,evm.model.scaffold399.16408,evm.model.scaffold226.12455,evm.model.scaffold59.5834,evm.model.scaffold1109.22573,evm.model.scaffo…
Biological process	rostrocaudal neural tube patterning	GO:0021903	0.113208	6	53	8.00304e-12	1.20189e-10	6	116.05	evm.model.scaffold125.9306,evm.model.scaffold125.9305,evm.model.scaffold770.20690,evm.model.scaffold25.2527,evm.model.scaffold770.20689,evm.model.scaffold1109.22573,
Biological process	fibroblast growth factor receptor signaling pathway	GO:0008543	0.0271903	9	331	8.44114e-12	1.25646e-10	9	27.873	evm.model.scaffold125.9306,evm.model.scaffold125.9305,evm.model.scaffold104.8408,evm.model.scaffold864.21412,evm.model.scaffold226.12455,evm.model.scaffold59.5834,evm.model.scaffold1109.22574,evm.model.scaffold86.7277,evm.model.scaffold328.14855,
Biological process	embryonic eye morphogenesis	GO:0048048	0.0614035	7	114	9.28557e-12	1.37003e-10	7	62.9451	evm.model.scaffold125.9305,evm.model.scaffold104.8408,evm.model.scaffold864.21412,evm.model.scaffold399.16408,evm.model.scaffold226.12455,evm.model.scaffold86.7277,evm.model.scaffold328.14855,
Biological process	generation of neurons	GO:0048699	0.0035074	18	5132	9.63529e-12	1.40927e-10	18	3.79521	evm.model.scaffold101.8201,evm.model.scaffold340.15066,evm.model.scaffold41.3653,evm.model.scaffold125.9306,evm.model.scaffold125.9305,evm.model.scaffold770.20690,evm.model.scaffold50.4590,evm.model.scaffold104.8408,evm.model.scaffold25.2527,evm.model.scaffold770.20689,evm.model.scaffold864.21412,evm.model.scaffold59.5835,evm.model.scaffold399.16408,evm.model.scaffold226.12455,evm.model.scaffold5…
Biological process	central nervous system development	GO:0007417	0.004329	18	4158	1.25008e-11	1.81261e-10	18	4.43769	evm.model.scaffold101.8201,evm.model.scaffold340.15066,evm.model.scaffold125.9306,evm.model.scaffold125.9305,evm.model.scaffold770.20690,evm.model.scaffold50.4590,evm.model.scaffold104.8408,evm.model.scaffold25.2527,evm.model.scaffold770.20689,evm.model.scaffold864.21412,evm.model.scaffold59.5835,evm.model.scaffold399.16408,evm.model.scaffold226.12455,evm.model.scaffold59.5834,evm.model.scaffold1…
Biological process	positive regulation of developmental process	GO:0051094	0.00502364	17	3384	1.38694e-11	1.99387e-10	17	5.14976	evm.model.scaffold101.8201,evm.model.scaffold340.15066,evm.model.scaffold41.3653,evm.model.scaffold125.9306,evm.model.scaffold125.9305,evm.model.scaffold770.20690,evm.model.scaffold50.4590,evm.model.scaffold104.8408,evm.model.scaffold25.2527,evm.model.scaffold770.20689,evm.model.scaffold59.5835,evm.model.scaffold399.16408,evm.model.scaffold226.12455,evm.model.scaffold59.5834,evm.model.scaffold110…
Biological process	embryonic camera-type eye development	GO:0031076	0.056	7	125	1.78874e-11	2.54971e-10	7	57.4059	evm.model.scaffold125.9305,evm.model.scaffold104.8408,evm.model.scaffold864.21412,evm.model.scaffold399.16408,evm.model.scaffold226.12455,evm.model.scaffold86.7277,evm.model.scaffold328.14855,
Biological process	brain development	GO:0007420	0.00493899	17	3442	1.84034e-11	2.60122e-10	17	5.06298	evm.model.scaffold101.8201,evm.model.scaffold340.15066,evm.model.scaffold125.9306,evm.model.scaffold125.9305,evm.model.scaffold770.20690,evm.model.scaffold50.4590,evm.model.scaffold104.8408,evm.model.scaffold25.2527,evm.model.scaffold770.20689,evm.model.scaffold864.21412,evm.model.scaffold59.5835,evm.model.scaffold226.12455,evm.model.scaffold59.5834,evm.model.scaffold1109.22573,evm.model.scaffold…
Biological process	pronephros development	GO:0048793	0.0555556	7	126	1.89293e-11	2.65326e-10	7	56.9503	evm.model.scaffold770.20690,evm.model.scaffold104.8408,evm.model.scaffold864.21412,evm.model.scaffold399.16408,evm.model.scaffold59.5834,evm.model.scaffold86.7277,evm.model.scaffold328.14855,
Biological process	central nervous system segmentation	GO:0035283	0.208333	5	24	2.09309e-11	2.90957e-10	5	213.564	evm.model.scaffold125.9306,evm.model.scaffold770.20690,evm.model.scaffold864.21412,evm.model.scaffold1109.22573,evm.model.scaffold328.14855,
Biological process	brain segmentation	GO:0035284	0.208333	5	24	2.09309e-11	2.90957e-10	5	213.564	evm.model.scaffold125.9306,evm.model.scaffold770.20690,evm.model.scaffold864.21412,evm.model.scaffold1109.22573,evm.model.scaffold328.14855,
Biological process	negative regulation of multicellular organismal process	GO:0051241	0.0056798	16	2817	2.21391e-11	3.02747e-10	16	5.82239	evm.model.scaffold101.8201,evm.model.scaffold125.9306,evm.model.scaffold125.9305,evm.model.scaffold770.20690,evm.model.scaffold50.4590,evm.model.scaffold104.8408,evm.model.scaffold770.20689,evm.model.scaffold864.21412,evm.model.scaffold59.5835,evm.model.scaffold399.16408,evm.model.scaffold226.12455,evm.model.scaffold59.5834,evm.model.scaffold1109.22573,evm.model.scaffold1109.22574,evm.model.scaff…
Biological process	anterior/posterior pattern specification	GO:0009952	0.00768386	14	1822	2.77578e-11	3.76521e-10	14	7.87677	evm.model.scaffold340.15066,evm.model.scaffold41.3653,evm.model.scaffold125.9306,evm.model.scaffold125.9305,evm.model.scaffold770.20690,evm.model.scaffold25.2527,evm.model.scaffold770.20689,evm.model.scaffold864.21412,evm.model.scaffold59.5835,evm.model.scaffold226.12455,evm.model.scaffold59.5834,evm.model.scaffold1109.22573,evm.model.scaffold1109.22574,evm.model.scaffold328.14855,
Biological process	positive regulation of cell differentiation	GO:0045597	0.0064907	15	2311	3.03149e-11	4.07917e-10	15	6.65365	evm.model.scaffold101.8201,evm.model.scaffold340.15066,evm.model.scaffold41.3653,evm.model.scaffold125.9306,evm.model.scaffold125.9305,evm.model.scaffold770.20690,evm.model.scaffold104.8408,evm.model.scaffold25.2527,evm.model.scaffold770.20689,evm.model.scaffold59.5835,evm.model.scaffold226.12455,evm.model.scaffold59.5834,evm.model.scaffold1109.22573,evm.model.scaffold1109.22574,evm.model.scaffol…
Biological process	metanephric tubule morphogenesis	GO:0072173	0.192308	5	26	3.2354e-11	4.319e-10	5	197.136	evm.model.scaffold125.9306,evm.model.scaffold104.8408,evm.model.scaffold59.5835,evm.model.scaffold1109.22573,evm.model.scaffold86.7277,
Biological process	metanephros morphogenesis	GO:0003338	0.0895522	6	67	3.451e-11	4.57053e-10	6	91.8005	evm.model.scaffold101.8201,evm.model.scaffold125.9306,evm.model.scaffold104.8408,evm.model.scaffold59.5835,evm.model.scaffold1109.22573,evm.model.scaffold86.7277,
Biological process	regulation of multicellular organismal development	GO:2000026	0.00471436	17	3606	3.99037e-11	5.2436e-10	17	4.83272	evm.model.scaffold101.8201,evm.model.scaffold340.15066,evm.model.scaffold125.9306,evm.model.scaffold125.9305,evm.model.scaffold770.20690,evm.model.scaffold50.4590,evm.model.scaffold104.8408,evm.model.scaffold770.20689,evm.model.scaffold864.21412,evm.model.scaffold59.5835,evm.model.scaffold399.16408,evm.model.scaffold226.12455,evm.model.scaffold59.5834,evm.model.scaffold1109.22573,evm.model.scaffo…
Biological process	regulation of embryonic development	GO:0045995	0.05	7	140	3.99599e-11	5.21028e-10	7	51.2553	evm.model.scaffold340.15066,evm.model.scaffold125.9306,evm.model.scaffold125.9305,evm.model.scaffold104.8408,evm.model.scaffold399.16408,evm.model.scaffold226.12455,evm.model.scaffold86.7277,
Biological process	negative regulation of cell development	GO:0010721	0.0169492	10	590	4.35834e-11	5.63902e-10	10	17.3747	evm.model.scaffold101.8201,evm.model.scaffold125.9305,evm.model.scaffold770.20690,evm.model.scaffold50.4590,evm.model.scaffold104.8408,evm.model.scaffold226.12455,evm.model.scaffold59.5834,evm.model.scaffold1109.22574,evm.model.scaffold86.7277,evm.model.scaffold328.14855,
Biological process	cellular response to fibroblast growth factor stimulus	GO:0044344	0.0226131	9	398	4.37822e-11	5.6215e-10	9	23.1808	evm.model.scaffold125.9306,evm.model.scaffold125.9305,evm.model.scaffold104.8408,evm.model.scaffold864.21412,evm.model.scaffold226.12455,evm.model.scaffold59.5834,evm.model.scaffold1109.22574,evm.model.scaffold86.7277,evm.model.scaffold328.14855,
Biological process	branching morphogenesis of an epithelial tube	GO:0048754	0.0167504	10	597	4.89363e-11	6.23567e-10	10	17.1709	evm.model.scaffold340.15066,evm.model.scaffold125.9306,evm.model.scaffold125.9305,evm.model.scaffold770.20690,evm.model.scaffold104.8408,evm.model.scaffold59.5835,evm.model.scaffold226.12455,evm.model.scaffold59.5834,evm.model.scaffold1109.22573,evm.model.scaffold86.7277,
Biological process	fibroblast proliferation	GO:0048144	0.03125	8	256	5.32651e-11	6.73623e-10	8	32.0345	evm.model.scaffold101.8201,evm.model.scaffold340.15066,evm.model.scaffold125.9305,evm.model.scaffold50.4590,evm.model.scaffold104.8408,evm.model.scaffold226.12455,evm.model.scaffold1109.22573,evm.model.scaffold86.7277,
Biological process	sensory organ development	GO:0007423	0.00536373	16	2983	5.39403e-11	6.77071e-10	16	5.49839	evm.model.scaffold101.8201,evm.model.scaffold125.9306,evm.model.scaffold125.9305,evm.model.scaffold50.4590,evm.model.scaffold104.8408,evm.model.scaffold25.2527,evm.model.scaffold770.20689,evm.model.scaffold864.21412,evm.model.scaffold59.5835,evm.model.scaffold399.16408,evm.model.scaffold226.12455,evm.model.scaffold59.5834,evm.model.scaffold1109.22573,evm.model.scaffold1109.22574,evm.model.scaffol…
Biological process	embryonic organ development	GO:0048568	0.00622407	15	2410	5.57697e-11	6.94849e-10	15	6.38032	evm.model.scaffold101.8201,evm.model.scaffold340.15066,evm.model.scaffold125.9306,evm.model.scaffold125.9305,evm.model.scaffold104.8408,evm.model.scaffold25.2527,evm.model.scaffold864.21412,evm.model.scaffold59.5835,evm.model.scaffold399.16408,evm.model.scaffold226.12455,evm.model.scaffold59.5834,evm.model.scaffold1109.22573,evm.model.scaffold1109.22574,evm.model.scaffold86.7277,evm.model.scaffol…
Biological process	ossification	GO:0001503	0.0104348	12	1150	5.81302e-11	7.18933e-10	12	10.6968	evm.model.scaffold101.8201,evm.model.scaffold125.9306,evm.model.scaffold125.9305,evm.model.scaffold770.20690,evm.model.scaffold104.8408,evm.model.scaffold25.2527,evm.model.scaffold770.20689,evm.model.scaffold399.16408,evm.model.scaffold59.5834,evm.model.scaffold1109.22573,evm.model.scaffold1109.22574,evm.model.scaffold86.7277,
Biological process	neurogenesis	GO:0022008	0.00318415	18	5653	6.06794e-11	7.44983e-10	18	3.44543	evm.model.scaffold101.8201,evm.model.scaffold340.15066,evm.model.scaffold41.3653,evm.model.scaffold125.9306,evm.model.scaffold125.9305,evm.model.scaffold770.20690,evm.model.scaffold50.4590,evm.model.scaffold104.8408,evm.model.scaffold25.2527,evm.model.scaffold770.20689,evm.model.scaffold864.21412,evm.model.scaffold59.5835,evm.model.scaffold399.16408,evm.model.scaffold226.12455,evm.model.scaffold5…
Biological process	response to fibroblast growth factor	GO:0071774	0.0212264	9	424	7.68725e-11	9.36953e-10	9	21.7593	evm.model.scaffold125.9306,evm.model.scaffold125.9305,evm.model.scaffold104.8408,evm.model.scaffold864.21412,evm.model.scaffold226.12455,evm.model.scaffold59.5834,evm.model.scaffold1109.22574,evm.model.scaffold86.7277,evm.model.scaffold328.14855,
Biological process	epithelium development	GO:0060429	0.00388685	18	4631	8.4739e-11	1.01808e-09	18	3.98443	evm.model.scaffold101.8201,evm.model.scaffold340.15066,evm.model.scaffold125.9306,evm.model.scaffold125.9305,evm.model.scaffold770.20690,evm.model.scaffold50.4590,evm.model.scaffold104.8408,evm.model.scaffold25.2527,evm.model.scaffold770.20689,evm.model.scaffold864.21412,evm.model.scaffold59.5835,evm.model.scaffold399.16408,evm.model.scaffold226.12455,evm.model.scaffold59.5834,evm.model.scaffold1…
Biological process	camera-type eye morphogenesis	GO:0048593	0.020979	9	429	8.53113e-11	1.01769e-09	9	21.5057	evm.model.scaffold125.9305,evm.model.scaffold104.8408,evm.model.scaffold864.21412,evm.model.scaffold59.5835,evm.model.scaffold399.16408,evm.model.scaffold226.12455,evm.model.scaffold1109.22573,evm.model.scaffold86.7277,evm.model.scaffold328.14855,
Biological process	renal vesicle morphogenesis	GO:0072077	0.147059	5	34	1.36205e-10	1.59095e-09	5	150.751	evm.model.scaffold125.9306,evm.model.scaffold104.8408,evm.model.scaffold59.5835,evm.model.scaffold1109.22573,evm.model.scaffold86.7277,
Biological process	mesenchymal to epithelial transition	GO:0060231	0.147059	5	34	1.36205e-10	1.59095e-09	5	150.751	evm.model.scaffold125.9306,evm.model.scaffold104.8408,evm.model.scaffold59.5835,evm.model.scaffold1109.22573,evm.model.scaffold86.7277,
Biological process	metanephric tubule development	GO:0072170	0.0714286	6	84	1.39201e-10	1.60367e-09	6	73.2218	evm.model.scaffold101.8201,evm.model.scaffold125.9306,evm.model.scaffold104.8408,evm.model.scaffold59.5835,evm.model.scaffold1109.22573,evm.model.scaffold86.7277,
Biological process	gastrulation	GO:0007369	0.0149254	10	670	1.51543e-10	1.73398e-09	10	15.3001	evm.model.scaffold41.3653,evm.model.scaffold125.9306,evm.model.scaffold770.20690,evm.model.scaffold25.2527,evm.model.scaffold864.21412,evm.model.scaffold399.16408,evm.model.scaffold59.5834,evm.model.scaffold1109.22574,evm.model.scaffold86.7277,evm.model.scaffold328.14855,
Biological process	regeneration	GO:0031099	0.0117773	11	934	1.54457e-10	1.75538e-09	11	12.073	evm.model.scaffold101.8201,evm.model.scaffold125.9306,evm.model.scaffold125.9305,evm.model.scaffold770.20690,evm.model.scaffold50.4590,evm.model.scaffold25.2527,evm.model.scaffold770.20689,evm.model.scaffold864.21412,evm.model.scaffold1109.22573,evm.model.scaffold86.7277,evm.model.scaffold328.14855,
Biological process	beta-catenin destruction complex disassembly	GO:1904886	0.142857	5	35	1.58811e-10	1.79275e-09	5	146.444	evm.model.scaffold770.20690,evm.model.scaffold864.21412,evm.model.scaffold59.5834,evm.model.scaffold1109.22574,evm.model.scaffold328.14855,
Biological process	neural crest cell fate commitment	GO:0014034	0.142857	5	35	1.58811e-10	1.79275e-09	5	146.444	evm.model.scaffold125.9306,evm.model.scaffold770.20690,evm.model.scaffold864.21412,evm.model.scaffold59.5835,evm.model.scaffold328.14855,
Biological process	skeletal system morphogenesis	GO:0048705	0.0147493	10	678	1.70188e-10	1.89574e-09	10	15.1195	evm.model.scaffold101.8201,evm.model.scaffold125.9306,evm.model.scaffold125.9305,evm.model.scaffold50.4590,evm.model.scaffold25.2527,evm.model.scaffold770.20689,evm.model.scaffold59.5835,evm.model.scaffold399.16408,evm.model.scaffold1109.22573,evm.model.scaffold86.7277,
Biological process	morphogenesis of a branching epithelium	GO:0061138	0.0143678	10	696	2.19832e-10	2.43261e-09	10	14.7285	evm.model.scaffold340.15066,evm.model.scaffold125.9306,evm.model.scaffold125.9305,evm.model.scaffold770.20690,evm.model.scaffold104.8408,evm.model.scaffold59.5835,evm.model.scaffold226.12455,evm.model.scaffold59.5834,evm.model.scaffold1109.22573,evm.model.scaffold86.7277,
Biological process	metanephric epithelium development	GO:0072207	0.0652174	6	92	2.43074e-10	2.67222e-09	6	66.8547	evm.model.scaffold101.8201,evm.model.scaffold125.9306,evm.model.scaffold104.8408,evm.model.scaffold59.5835,evm.model.scaffold1109.22573,evm.model.scaffold86.7277,
Biological process	renal vesicle development	GO:0072087	0.128205	5	39	2.80986e-10	3.06896e-09	5	131.424	evm.model.scaffold125.9306,evm.model.scaffold104.8408,evm.model.scaffold59.5835,evm.model.scaffold1109.22573,evm.model.scaffold86.7277,
Biological process	positive regulation of osteoblast differentiation	GO:0045669	0.0378378	7	185	2.84852e-10	3.09111e-09	7	38.7878	evm.model.scaffold101.8201,evm.model.scaffold125.9306,evm.model.scaffold125.9305,evm.model.scaffold104.8408,evm.model.scaffold770.20689,evm.model.scaffold1109.22573,evm.model.scaffold86.7277,
Biological process	embryonic axis specification	GO:0000578	0.037234	7	188	3.18875e-10	3.43812e-09	7	38.1688	evm.model.scaffold101.8201,evm.model.scaffold41.3653,evm.model.scaffold50.4590,evm.model.scaffold25.2527,evm.model.scaffold864.21412,evm.model.scaffold399.16408,evm.model.scaffold328.14855,
Biological process	regulation of nervous system development	GO:0051960	0.00898204	12	1336	3.31727e-10	3.55392e-09	12	9.20753	evm.model.scaffold101.8201,evm.model.scaffold340.15066,evm.model.scaffold125.9305,evm.model.scaffold770.20690,evm.model.scaffold50.4590,evm.model.scaffold104.8408,evm.model.scaffold864.21412,evm.model.scaffold226.12455,evm.model.scaffold59.5834,evm.model.scaffold1109.22574,evm.model.scaffold86.7277,evm.model.scaffold328.14855,
Biological process	obsolete activation of JUN kinase activity	GO:0007257	0.0618557	6	97	3.35886e-10	3.5757e-09	6	63.4086	evm.model.scaffold101.8201,evm.model.scaffold41.3653,evm.model.scaffold104.8408,evm.model.scaffold25.2527,evm.model.scaffold1109.22573,evm.model.scaffold86.7277,
Biological process	sensory organ morphogenesis	GO:0090596	0.0108481	11	1014	3.71332e-10	3.92818e-09	11	11.1205	evm.model.scaffold125.9305,evm.model.scaffold104.8408,evm.model.scaffold864.21412,evm.model.scaffold59.5835,evm.model.scaffold399.16408,evm.model.scaffold226.12455,evm.model.scaffold59.5834,evm.model.scaffold1109.22573,evm.model.scaffold1109.22574,evm.model.scaffold86.7277,evm.model.scaffold328.14855,
Biological process	segmentation	GO:0035282	0.0176125	9	511	4.01614e-10	4.22197e-09	9	18.0547	evm.model.scaffold41.3653,evm.model.scaffold125.9306,evm.model.scaffold770.20690,evm.model.scaffold25.2527,evm.model.scaffold864.21412,evm.model.scaffold59.5834,evm.model.scaffold1109.22573,evm.model.scaffold1109.22574,evm.model.scaffold328.14855,
Biological process	secondary palate development	GO:0062009	0.119048	5	42	4.14404e-10	4.32936e-09	5	122.036	evm.model.scaffold101.8201,evm.model.scaffold50.4590,evm.model.scaffold864.21412,evm.model.scaffold399.16408,evm.model.scaffold328.14855,
Biological process	pronephric nephron tubule development	GO:0039020	0.119048	5	42	4.14404e-10	4.32936e-09	5	122.036	evm.model.scaffold770.20690,evm.model.scaffold104.8408,evm.model.scaffold864.21412,evm.model.scaffold59.5834,evm.model.scaffold86.7277,
Biological process	positive regulation of JNK cascade	GO:0046330	0.035533	7	197	4.4251e-10	4.56627e-09	7	36.4251	evm.model.scaffold101.8201,evm.model.scaffold125.9305,evm.model.scaffold50.4590,evm.model.scaffold104.8408,evm.model.scaffold399.16408,evm.model.scaffold1109.22573,evm.model.scaffold86.7277,
Biological process	tissue development	GO:0009888	0.00302741	19	6276	4.43635e-10	4.54997e-09	18	3.10341	evm.model.scaffold101.8201,evm.model.scaffold340.15066,evm.model.scaffold41.3653,evm.model.scaffold125.9306,evm.model.scaffold125.9305,evm.model.scaffold770.20690,evm.model.scaffold50.4590,evm.model.scaffold104.8408,evm.model.scaffold25.2527,evm.model.scaffold770.20689,evm.model.scaffold864.21412,evm.model.scaffold59.5835,evm.model.scaffold399.16408,evm.model.scaffold226.12455,evm.model.scaffold5…
Biological process	positive regulation of molecular function	GO:0044093	0.0046811	16	3418	4.44314e-10	4.52931e-09	16	4.79862	evm.model.scaffold340.15066,evm.model.scaffold41.3653,evm.model.scaffold125.9306,evm.model.scaffold125.9305,evm.model.scaffold104.8408,evm.model.scaffold25.2527,evm.model.scaffold770.20689,evm.model.scaffold864.21412,evm.model.scaffold59.5835,evm.model.scaffold399.16408,evm.model.scaffold226.12455,evm.model.scaffold59.5834,evm.model.scaffold1109.22573,evm.model.scaffold1109.22574,evm.model.scaffo…
Biological process	morphogenesis of a branching structure	GO:0001763	0.0132979	10	752	4.6745e-10	4.68007e-09	10	13.6317	evm.model.scaffold340.15066,evm.model.scaffold125.9306,evm.model.scaffold125.9305,evm.model.scaffold770.20690,evm.model.scaffold104.8408,evm.model.scaffold59.5835,evm.model.scaffold226.12455,evm.model.scaffold59.5834,evm.model.scaffold1109.22573,evm.model.scaffold86.7277,
Biological process	stem cell fate commitment	GO:0048865	0.116279	5	43	4.68649e-10	4.66431e-09	5	119.198	evm.model.scaffold125.9306,evm.model.scaffold770.20690,evm.model.scaffold864.21412,evm.model.scaffold59.5835,evm.model.scaffold328.14855,
Biological process	midbrain development	GO:0030901	0.0351759	7	199	4.74935e-10	4.69907e-09	7	36.059	evm.model.scaffold340.15066,evm.model.scaffold770.20690,evm.model.scaffold59.5835,evm.model.scaffold226.12455,evm.model.scaffold59.5834,evm.model.scaffold1109.22573,evm.model.scaffold1109.22574,
Biological process	metanephric nephron morphogenesis	GO:0072273	0.113636	5	44	5.28416e-10	5.19763e-09	5	116.489	evm.model.scaffold125.9306,evm.model.scaffold104.8408,evm.model.scaffold59.5835,evm.model.scaffold1109.22573,evm.model.scaffold86.7277,
Biological process	cellular response to transforming growth factor beta stimulus	GO:0071560	0.0170455	9	528	5.36085e-10	5.24241e-09	9	17.4734	evm.model.scaffold101.8201,evm.model.scaffold340.15066,evm.model.scaffold125.9306,evm.model.scaffold125.9305,evm.model.scaffold50.4590,evm.model.scaffold104.8408,evm.model.scaffold770.20689,evm.model.scaffold226.12455,evm.model.scaffold86.7277,
Biological process	adrenal gland development	GO:0030325	0.0566038	6	106	5.76859e-10	5.60854e-09	6	58.0248	evm.model.scaffold125.9306,evm.model.scaffold770.20690,evm.model.scaffold104.8408,evm.model.scaffold399.16408,evm.model.scaffold59.5834,evm.model.scaffold86.7277,
Biological process	roof of mouth development	GO:0060021	0.0336538	7	208	6.47156e-10	6.25584e-09	7	34.4987	evm.model.scaffold101.8201,evm.model.scaffold50.4590,evm.model.scaffold864.21412,evm.model.scaffold59.5835,evm.model.scaffold399.16408,evm.model.scaffold1109.22573,evm.model.scaffold328.14855,
Biological process	regulation of neurogenesis	GO:0050767	0.0102326	11	1075	6.91384e-10	6.64519e-09	11	10.4894	evm.model.scaffold101.8201,evm.model.scaffold340.15066,evm.model.scaffold125.9305,evm.model.scaffold770.20690,evm.model.scaffold50.4590,evm.model.scaffold104.8408,evm.model.scaffold226.12455,evm.model.scaffold59.5834,evm.model.scaffold1109.22574,evm.model.scaffold86.7277,evm.model.scaffold328.14855,
Biological process	response to transforming growth factor beta	GO:0071559	0.0164234	9	548	7.4394e-10	7.1097e-09	9	16.8357	evm.model.scaffold101.8201,evm.model.scaffold340.15066,evm.model.scaffold125.9306,evm.model.scaffold125.9305,evm.model.scaffold50.4590,evm.model.scaffold104.8408,evm.model.scaffold770.20689,evm.model.scaffold226.12455,evm.model.scaffold86.7277,
Biological process	response to lipid	GO:0033993	0.00514756	15	2914	8.68004e-10	7.64389e-09	15	5.27679	evm.model.scaffold101.8201,evm.model.scaffold125.9306,evm.model.scaffold125.9305,evm.model.scaffold50.4590,evm.model.scaffold104.8408,evm.model.scaffold25.2527,evm.model.scaffold770.20689,evm.model.scaffold864.21412,evm.model.scaffold59.5835,evm.model.scaffold399.16408,evm.model.scaffold59.5834,evm.model.scaffold1109.22573,evm.model.scaffold1109.22574,evm.model.scaffold86.7277,evm.model.scaffold3…
Biological process	muscle structure development	GO:0061061	0.00682415	13	1905	1.11186e-09	9.74035e-09	13	6.99547	evm.model.scaffold101.8201,evm.model.scaffold340.15066,evm.model.scaffold125.9306,evm.model.scaffold125.9305,evm.model.scaffold104.8408,evm.model.scaffold770.20689,evm.model.scaffold864.21412,evm.model.scaffold399.16408,evm.model.scaffold226.12455,evm.model.scaffold59.5834,evm.model.scaffold1109.22574,evm.model.scaffold86.7277,evm.model.scaffold328.14855,
Biological process	tube development	GO:0035295	0.00384181	17	4425	1.18122e-09	1.02943e-08	17	3.93826	evm.model.scaffold101.8201,evm.model.scaffold340.15066,evm.model.scaffold125.9306,evm.model.scaffold125.9305,evm.model.scaffold770.20690,evm.model.scaffold50.4590,evm.model.scaffold104.8408,evm.model.scaffold25.2527,evm.model.scaffold770.20689,evm.model.scaffold864.21412,evm.model.scaffold59.5835,evm.model.scaffold399.16408,evm.model.scaffold226.12455,evm.model.scaffold59.5834,evm.model.scaffold1…
Biological process	cellular response to endogenous stimulus	GO:0071495	0.00433135	16	3694	1.47056e-09	1.27499e-08	16	4.44009	evm.model.scaffold101.8201,evm.model.scaffold340.15066,evm.model.scaffold125.9306,evm.model.scaffold125.9305,evm.model.scaffold770.20690,evm.model.scaffold50.4590,evm.model.scaffold104.8408,evm.model.scaffold770.20689,evm.model.scaffold864.21412,evm.model.scaffold59.5835,evm.model.scaffold226.12455,evm.model.scaffold59.5834,evm.model.scaffold1109.22573,evm.model.scaffold1109.22574,evm.model.scaff…
Biological process	embryonic organ morphogenesis	GO:0048562	0.00665984	13	1952	1.50546e-09	1.29856e-08	13	6.82703	evm.model.scaffold125.9306,evm.model.scaffold125.9305,evm.model.scaffold104.8408,evm.model.scaffold25.2527,evm.model.scaffold864.21412,evm.model.scaffold59.5835,evm.model.scaffold399.16408,evm.model.scaffold226.12455,evm.model.scaffold59.5834,evm.model.scaffold1109.22573,evm.model.scaffold1109.22574,evm.model.scaffold86.7277,evm.model.scaffold328.14855,
Biological process	anterior/posterior axis specification	GO:0009948	0.0290456	7	241	1.80723e-09	1.5509e-08	7	29.7748	evm.model.scaffold41.3653,evm.model.scaffold770.20690,evm.model.scaffold25.2527,evm.model.scaffold864.21412,evm.model.scaffold59.5834,evm.model.scaffold1109.22574,evm.model.scaffold328.14855,
Biological process	positive regulation of myotube differentiation	GO:0010831	0.0877193	5	57	2.02148e-09	1.72595e-08	5	89.9215	evm.model.scaffold125.9306,evm.model.scaffold104.8408,evm.model.scaffold59.5834,evm.model.scaffold1109.22574,evm.model.scaffold86.7277,
Biological process	developmental growth involved in morphogenesis	GO:0060560	0.0112994	10	885	2.26862e-09	1.92718e-08	10	11.5831	evm.model.scaffold101.8201,evm.model.scaffold125.9306,evm.model.scaffold770.20690,evm.model.scaffold104.8408,evm.model.scaffold25.2527,evm.model.scaffold399.16408,evm.model.scaffold59.5834,evm.model.scaffold1109.22573,evm.model.scaffold1109.22574,evm.model.scaffold86.7277,
Biological process	positive regulation of DNA-templated transcription	GO:0045893	0.00480461	15	3122	2.33569e-09	1.97418e-08	15	4.92523	evm.model.scaffold101.8201,evm.model.scaffold340.15066,evm.model.scaffold41.3653,evm.model.scaffold125.9306,evm.model.scaffold125.9305,evm.model.scaffold50.4590,evm.model.scaffold104.8408,evm.model.scaffold770.20689,evm.model.scaffold864.21412,evm.model.scaffold399.16408,evm.model.scaffold226.12455,evm.model.scaffold59.5834,evm.model.scaffold1109.22574,evm.model.scaffold86.7277,evm.model.scaffold…
Biological process	positive regulation of nucleic acid-templated transcription	GO:1903508	0.00479693	15	3127	2.38986e-09	2.00987e-08	15	4.91736	evm.model.scaffold101.8201,evm.model.scaffold340.15066,evm.model.scaffold41.3653,evm.model.scaffold125.9306,evm.model.scaffold125.9305,evm.model.scaffold50.4590,evm.model.scaffold104.8408,evm.model.scaffold770.20689,evm.model.scaffold864.21412,evm.model.scaffold399.16408,evm.model.scaffold226.12455,evm.model.scaffold59.5834,evm.model.scaffold1109.22574,evm.model.scaffold86.7277,evm.model.scaffold…
Biological process	positive regulation of RNA biosynthetic process	GO:1902680	0.0047954	15	3128	2.40083e-09	2.00905e-08	15	4.91579	evm.model.scaffold101.8201,evm.model.scaffold340.15066,evm.model.scaffold41.3653,evm.model.scaffold125.9306,evm.model.scaffold125.9305,evm.model.scaffold50.4590,evm.model.scaffold104.8408,evm.model.scaffold770.20689,evm.model.scaffold864.21412,evm.model.scaffold399.16408,evm.model.scaffold226.12455,evm.model.scaffold59.5834,evm.model.scaffold1109.22574,evm.model.scaffold86.7277,evm.model.scaffold…
Biological process	tube morphogenesis	GO:0035239	0.00418739	16	3821	2.47219e-09	2.05852e-08	16	4.29251	evm.model.scaffold101.8201,evm.model.scaffold340.15066,evm.model.scaffold125.9306,evm.model.scaffold125.9305,evm.model.scaffold770.20690,evm.model.scaffold50.4590,evm.model.scaffold104.8408,evm.model.scaffold25.2527,evm.model.scaffold864.21412,evm.model.scaffold59.5835,evm.model.scaffold399.16408,evm.model.scaffold226.12455,evm.model.scaffold59.5834,evm.model.scaffold1109.22573,evm.model.scaffold…
Biological process	kidney development	GO:0001822	0.00635697	13	2045	2.68228e-09	2.22246e-08	13	6.51656	evm.model.scaffold101.8201,evm.model.scaffold125.9306,evm.model.scaffold125.9305,evm.model.scaffold770.20690,evm.model.scaffold104.8408,evm.model.scaffold864.21412,evm.model.scaffold59.5835,evm.model.scaffold399.16408,evm.model.scaffold226.12455,evm.model.scaffold59.5834,evm.model.scaffold1109.22573,evm.model.scaffold86.7277,evm.model.scaffold328.14855,
Biological process	cell surface receptor signaling pathway	GO:0007166	0.00274646	19	6918	2.82996e-09	2.33333e-08	18	2.81541	evm.model.scaffold101.8201,evm.model.scaffold340.15066,evm.model.scaffold41.3653,evm.model.scaffold125.9306,evm.model.scaffold125.9305,evm.model.scaffold770.20690,evm.model.scaffold50.4590,evm.model.scaffold104.8408,evm.model.scaffold25.2527,evm.model.scaffold770.20689,evm.model.scaffold864.21412,evm.model.scaffold59.5835,evm.model.scaffold399.16408,evm.model.scaffold226.12455,evm.model.scaffold5…
Biological process	lung morphogenesis	GO:0060425	0.0428571	6	140	3.11109e-09	2.55261e-08	6	43.9331	evm.model.scaffold101.8201,evm.model.scaffold340.15066,evm.model.scaffold125.9305,evm.model.scaffold104.8408,evm.model.scaffold226.12455,evm.model.scaffold1109.22573,
Biological process	neural crest formation	GO:0014029	0.0793651	5	63	3.38123e-09	2.69537e-08	5	81.3576	evm.model.scaffold125.9306,evm.model.scaffold770.20690,evm.model.scaffold864.21412,evm.model.scaffold59.5835,evm.model.scaffold328.14855,
Biological process	pronephric nephron development	GO:0039019	0.0793651	5	63	3.38123e-09	2.69537e-08	5	81.3576	evm.model.scaffold770.20690,evm.model.scaffold104.8408,evm.model.scaffold864.21412,evm.model.scaffold59.5834,evm.model.scaffold86.7277,
Biological process	positive regulation of cellular component biogenesis	GO:0044089	0.00873709	11	1259	3.68155e-09	2.90721e-08	11	8.95644	evm.model.scaffold101.8201,evm.model.scaffold125.9306,evm.model.scaffold125.9305,evm.model.scaffold770.20690,evm.model.scaffold50.4590,evm.model.scaffold104.8408,evm.model.scaffold770.20689,evm.model.scaffold59.5835,evm.model.scaffold399.16408,evm.model.scaffold1109.22573,evm.model.scaffold86.7277,
Biological process	positive regulation of stress-activated MAPK cascade	GO:0032874	0.0259259	7	270	3.97851e-09	3.11249e-08	7	26.5768	evm.model.scaffold101.8201,evm.model.scaffold125.9305,evm.model.scaffold50.4590,evm.model.scaffold104.8408,evm.model.scaffold399.16408,evm.model.scaffold1109.22573,evm.model.scaffold86.7277,
Biological process	renal system development	GO:0072001	0.00613208	13	2120	4.18922e-09	3.26216e-08	13	6.28602	evm.model.scaffold101.8201,evm.model.scaffold125.9306,evm.model.scaffold125.9305,evm.model.scaffold770.20690,evm.model.scaffold104.8408,evm.model.scaffold864.21412,evm.model.scaffold59.5835,evm.model.scaffold399.16408,evm.model.scaffold226.12455,evm.model.scaffold59.5834,evm.model.scaffold1109.22573,evm.model.scaffold86.7277,evm.model.scaffold328.14855,
Biological process	positive regulation of stress-activated protein kinase signaling cascade	GO:0070304	0.0255474	7	274	4.40537e-09	3.41467e-08	7	26.1888	evm.model.scaffold101.8201,evm.model.scaffold125.9305,evm.model.scaffold50.4590,evm.model.scaffold104.8408,evm.model.scaffold399.16408,evm.model.scaffold1109.22573,evm.model.scaffold86.7277,
Biological process	nervous system development	GO:0007399	0.002537	18	7095	4.5763e-09	3.53089e-08	18	2.74517	evm.model.scaffold101.8201,evm.model.scaffold340.15066,evm.model.scaffold41.3653,evm.model.scaffold125.9306,evm.model.scaffold125.9305,evm.model.scaffold770.20690,evm.model.scaffold50.4590,evm.model.scaffold104.8408,evm.model.scaffold25.2527,evm.model.scaffold770.20689,evm.model.scaffold864.21412,evm.model.scaffold59.5835,evm.model.scaffold399.16408,evm.model.scaffold226.12455,evm.model.scaffold5…
Biological process	regulation of morphogenesis of an epithelium	GO:1905330	0.0387097	6	155	5.74125e-09	4.40949e-08	6	39.6815	evm.model.scaffold340.15066,evm.model.scaffold125.9306,evm.model.scaffold125.9305,evm.model.scaffold104.8408,evm.model.scaffold226.12455,evm.model.scaffold86.7277,
Biological process	regulation of developmental process	GO:0050793	0.00250557	18	7184	5.80108e-09	4.43519e-08	18	2.71116	evm.model.scaffold101.8201,evm.model.scaffold340.15066,evm.model.scaffold41.3653,evm.model.scaffold125.9306,evm.model.scaffold125.9305,evm.model.scaffold770.20690,evm.model.scaffold50.4590,evm.model.scaffold104.8408,evm.model.scaffold25.2527,evm.model.scaffold770.20689,evm.model.scaffold864.21412,evm.model.scaffold59.5835,evm.model.scaffold399.16408,evm.model.scaffold226.12455,evm.model.scaffold5…
Biological process	positive regulation of gene expression	GO:0010628	0.00511322	14	2738	6.61119e-09	5.03168e-08	14	5.24159	evm.model.scaffold101.8201,evm.model.scaffold125.9306,evm.model.scaffold125.9305,evm.model.scaffold770.20690,evm.model.scaffold50.4590,evm.model.scaffold104.8408,evm.model.scaffold770.20689,evm.model.scaffold864.21412,evm.model.scaffold399.16408,evm.model.scaffold226.12455,evm.model.scaffold59.5834,evm.model.scaffold1109.22574,evm.model.scaffold86.7277,evm.model.scaffold328.14855,
Biological process	urogenital system development	GO:0001655	0.00585586	13	2220	7.40057e-09	5.6071e-08	13	6.00287	evm.model.scaffold101.8201,evm.model.scaffold125.9306,evm.model.scaffold125.9305,evm.model.scaffold770.20690,evm.model.scaffold104.8408,evm.model.scaffold864.21412,evm.model.scaffold59.5835,evm.model.scaffold399.16408,evm.model.scaffold226.12455,evm.model.scaffold59.5834,evm.model.scaffold1109.22573,evm.model.scaffold86.7277,evm.model.scaffold328.14855,
Biological process	positive regulation of morphogenesis of an epithelium	GO:1905332	0.0657895	5	76	8.81824e-09	6.59213e-08	5	67.4411	evm.model.scaffold125.9306,evm.model.scaffold125.9305,evm.model.scaffold104.8408,evm.model.scaffold226.12455,evm.model.scaffold86.7277,
Biological process	regulation of axon extension involved in axon guidance	GO:0048841	0.0657895	5	76	8.81824e-09	6.59213e-08	5	67.4411	evm.model.scaffold125.9306,evm.model.scaffold770.20690,evm.model.scaffold59.5834,evm.model.scaffold1109.22574,evm.model.scaffold86.7277,
Biological process	cellular response to oxygen-containing compound	GO:1901701	0.00437573	15	3428	8.88263e-09	6.58175e-08	15	4.48558	evm.model.scaffold101.8201,evm.model.scaffold125.9306,evm.model.scaffold125.9305,evm.model.scaffold50.4590,evm.model.scaffold104.8408,evm.model.scaffold25.2527,evm.model.scaffold770.20689,evm.model.scaffold864.21412,evm.model.scaffold59.5835,evm.model.scaffold399.16408,evm.model.scaffold59.5834,evm.model.scaffold1109.22573,evm.model.scaffold1109.22574,evm.model.scaffold86.7277,evm.model.scaffold3…
Biological process	eye morphogenesis	GO:0048592	0.0122616	9	734	9.60965e-09	7.08923e-08	9	12.5694	evm.model.scaffold125.9305,evm.model.scaffold104.8408,evm.model.scaffold864.21412,evm.model.scaffold59.5835,evm.model.scaffold399.16408,evm.model.scaffold226.12455,evm.model.scaffold1109.22573,evm.model.scaffold86.7277,evm.model.scaffold328.14855,
Biological process	regulation of cellular response to growth factor stimulus	GO:0090287	0.0121294	9	742	1.05597e-08	7.7561e-08	9	12.4339	evm.model.scaffold125.9306,evm.model.scaffold125.9305,evm.model.scaffold104.8408,evm.model.scaffold864.21412,evm.model.scaffold226.12455,evm.model.scaffold59.5834,evm.model.scaffold1109.22574,evm.model.scaffold86.7277,evm.model.scaffold328.14855,
Biological process	positive regulation of signal transduction	GO:0009967	0.00430787	15	3482	1.1096e-08	8.11455e-08	15	4.41602	evm.model.scaffold101.8201,evm.model.scaffold125.9305,evm.model.scaffold770.20690,evm.model.scaffold50.4590,evm.model.scaffold104.8408,evm.model.scaffold770.20689,evm.model.scaffold864.21412,evm.model.scaffold59.5835,evm.model.scaffold399.16408,evm.model.scaffold226.12455,evm.model.scaffold59.5834,evm.model.scaffold1109.22573,evm.model.scaffold1109.22574,evm.model.scaffold86.7277,evm.model.scaffo…
Biological process	positive regulation of RNA metabolic process	GO:0051254	0.00430046	15	3488	1.13711e-08	8.27975e-08	15	4.40842	evm.model.scaffold101.8201,evm.model.scaffold340.15066,evm.model.scaffold41.3653,evm.model.scaffold125.9306,evm.model.scaffold125.9305,evm.model.scaffold50.4590,evm.model.scaffold104.8408,evm.model.scaffold770.20689,evm.model.scaffold864.21412,evm.model.scaffold399.16408,evm.model.scaffold226.12455,evm.model.scaffold59.5834,evm.model.scaffold1109.22574,evm.model.scaffold86.7277,evm.model.scaffold…
Biological process	regulation of kidney development	GO:0090183	0.0625	5	80	1.1447e-08	8.2991e-08	5	64.0691	evm.model.scaffold125.9306,evm.model.scaffold125.9305,evm.model.scaffold104.8408,evm.model.scaffold226.12455,evm.model.scaffold86.7277,
Biological process	embryonic cranial skeleton morphogenesis	GO:0048701	0.0344828	6	174	1.14884e-08	8.29331e-08	6	35.3485	evm.model.scaffold125.9306,evm.model.scaffold25.2527,evm.model.scaffold59.5835,evm.model.scaffold399.16408,evm.model.scaffold1109.22573,evm.model.scaffold86.7277,
Biological process	cellular response to organic substance	GO:0071310	0.00293494	18	6133	1.21494e-08	8.73301e-08	18	3.00862	evm.model.scaffold101.8201,evm.model.scaffold340.15066,evm.model.scaffold125.9306,evm.model.scaffold125.9305,evm.model.scaffold770.20690,evm.model.scaffold50.4590,evm.model.scaffold104.8408,evm.model.scaffold25.2527,evm.model.scaffold770.20689,evm.model.scaffold864.21412,evm.model.scaffold59.5835,evm.model.scaffold399.16408,evm.model.scaffold226.12455,evm.model.scaffold59.5834,evm.model.scaffold1…
Biological process	regulation of osteoblast differentiation	GO:0045667	0.0219436	7	319	1.26001e-08	9.01843e-08	7	22.4945	evm.model.scaffold101.8201,evm.model.scaffold125.9306,evm.model.scaffold125.9305,evm.model.scaffold104.8408,evm.model.scaffold770.20689,evm.model.scaffold1109.22573,evm.model.scaffold86.7277,
Biological process	regulation of cartilage development	GO:0061035	0.0337079	6	178	1.31626e-08	9.38114e-08	6	34.5541	evm.model.scaffold125.9306,evm.model.scaffold104.8408,evm.model.scaffold59.5835,evm.model.scaffold399.16408,evm.model.scaffold1109.22573,evm.model.scaffold86.7277,
Biological process	dorsal/ventral pattern formation	GO:0009953	0.00766551	11	1435	1.4549e-08	1.03255e-07	11	7.85795	evm.model.scaffold101.8201,evm.model.scaffold41.3653,evm.model.scaffold770.20690,evm.model.scaffold50.4590,evm.model.scaffold864.21412,evm.model.scaffold59.5835,evm.model.scaffold399.16408,evm.model.scaffold59.5834,evm.model.scaffold1109.22573,evm.model.scaffold1109.22574,evm.model.scaffold328.14855,
Biological process	metanephric nephron development	GO:0072210	0.0595238	5	84	1.46649e-08	1.0364e-07	5	61.0182	evm.model.scaffold125.9306,evm.model.scaffold104.8408,evm.model.scaffold59.5835,evm.model.scaffold1109.22573,evm.model.scaffold86.7277,
Biological process	positive regulation of macromolecule biosynthetic process	GO:0010557	0.0041841	15	3585	1.67919e-08	1.15754e-07	15	4.28914	evm.model.scaffold101.8201,evm.model.scaffold340.15066,evm.model.scaffold41.3653,evm.model.scaffold125.9306,evm.model.scaffold125.9305,evm.model.scaffold50.4590,evm.model.scaffold104.8408,evm.model.scaffold770.20689,evm.model.scaffold864.21412,evm.model.scaffold399.16408,evm.model.scaffold226.12455,evm.model.scaffold59.5834,evm.model.scaffold1109.22574,evm.model.scaffold86.7277,evm.model.scaffold…
Biological process	regulation of JNK cascade	GO:0046328	0.0207715	7	337	1.83877e-08	1.26237e-07	7	21.293	evm.model.scaffold101.8201,evm.model.scaffold125.9305,evm.model.scaffold50.4590,evm.model.scaffold104.8408,evm.model.scaffold399.16408,evm.model.scaffold1109.22573,evm.model.scaffold86.7277,
Biological process	regulation of signal transduction	GO:0009966	0.0028481	18	6320	2.06064e-08	1.40894e-07	18	2.9196	evm.model.scaffold101.8201,evm.model.scaffold41.3653,evm.model.scaffold125.9306,evm.model.scaffold125.9305,evm.model.scaffold770.20690,evm.model.scaffold50.4590,evm.model.scaffold104.8408,evm.model.scaffold25.2527,evm.model.scaffold770.20689,evm.model.scaffold864.21412,evm.model.scaffold59.5835,evm.model.scaffold399.16408,evm.model.scaffold226.12455,evm.model.scaffold59.5834,evm.model.scaffold110…
Biological process	lung epithelium development	GO:0060428	0.0555556	5	90	2.08018e-08	1.41655e-07	5	56.9503	evm.model.scaffold101.8201,evm.model.scaffold340.15066,evm.model.scaffold104.8408,evm.model.scaffold226.12455,evm.model.scaffold1109.22573,
Biological process	epithelial tube morphogenesis	GO:0060562	0.00538302	13	2415	2.08303e-08	1.41277e-07	13	5.51816	evm.model.scaffold340.15066,evm.model.scaffold125.9306,evm.model.scaffold125.9305,evm.model.scaffold770.20690,evm.model.scaffold104.8408,evm.model.scaffold864.21412,evm.model.scaffold59.5835,evm.model.scaffold399.16408,evm.model.scaffold226.12455,evm.model.scaffold59.5834,evm.model.scaffold1109.22573,evm.model.scaffold86.7277,evm.model.scaffold328.14855,
Biological process	Wnt signaling pathway, planar cell polarity pathway	GO:0060071	0.0306122	6	196	2.34037e-08	1.58093e-07	6	31.3808	evm.model.scaffold101.8201,evm.model.scaffold50.4590,evm.model.scaffold104.8408,evm.model.scaffold59.5835,evm.model.scaffold399.16408,evm.model.scaffold1109.22573,
Biological process	regulation of DNA-templated transcription	GO:0006355	0.00319789	17	5316	2.39831e-08	1.61358e-07	17	3.27818	evm.model.scaffold101.8201,evm.model.scaffold340.15066,evm.model.scaffold41.3653,evm.model.scaffold125.9306,evm.model.scaffold125.9305,evm.model.scaffold770.20690,evm.model.scaffold50.4590,evm.model.scaffold104.8408,evm.model.scaffold770.20689,evm.model.scaffold864.21412,evm.model.scaffold59.5835,evm.model.scaffold399.16408,evm.model.scaffold226.12455,evm.model.scaffold59.5834,evm.model.scaffold1…
Biological process	regulation of nucleic acid-templated transcription	GO:1903506	0.0031889	17	5331	2.51124e-08	1.68283e-07	17	3.26895	evm.model.scaffold101.8201,evm.model.scaffold340.15066,evm.model.scaffold41.3653,evm.model.scaffold125.9306,evm.model.scaffold125.9305,evm.model.scaffold770.20690,evm.model.scaffold50.4590,evm.model.scaffold104.8408,evm.model.scaffold770.20689,evm.model.scaffold864.21412,evm.model.scaffold59.5835,evm.model.scaffold399.16408,evm.model.scaffold226.12455,evm.model.scaffold59.5834,evm.model.scaffold1…
Biological process	neuron projection extension involved in neuron projection guidance	GO:1902284	0.0531915	5	94	2.59184e-08	1.72995e-07	5	54.5269	evm.model.scaffold125.9306,evm.model.scaffold770.20690,evm.model.scaffold59.5834,evm.model.scaffold1109.22574,evm.model.scaffold86.7277,
Biological process	axon extension involved in axon guidance	GO:0048846	0.0531915	5	94	2.59184e-08	1.72995e-07	5	54.5269	evm.model.scaffold125.9306,evm.model.scaffold770.20690,evm.model.scaffold59.5834,evm.model.scaffold1109.22574,evm.model.scaffold86.7277,
Biological process	regulation of RNA biosynthetic process	GO:2001141	0.00317105	17	5361	2.75219e-08	1.81537e-07	17	3.25066	evm.model.scaffold101.8201,evm.model.scaffold340.15066,evm.model.scaffold41.3653,evm.model.scaffold125.9306,evm.model.scaffold125.9305,evm.model.scaffold770.20690,evm.model.scaffold50.4590,evm.model.scaffold104.8408,evm.model.scaffold770.20689,evm.model.scaffold864.21412,evm.model.scaffold59.5835,evm.model.scaffold399.16408,evm.model.scaffold226.12455,evm.model.scaffold59.5834,evm.model.scaffold1…
Biological process	regulation of establishment of planar polarity	GO:0090175	0.0292683	6	205	3.05849e-08	2.00952e-07	6	30.0031	evm.model.scaffold101.8201,evm.model.scaffold50.4590,evm.model.scaffold104.8408,evm.model.scaffold59.5835,evm.model.scaffold399.16408,evm.model.scaffold1109.22573,
Biological process	regulation of anatomical structure morphogenesis	GO:0022603	0.00398301	15	3766	3.3748e-08	2.20872e-07	15	4.083	evm.model.scaffold101.8201,evm.model.scaffold340.15066,evm.model.scaffold125.9306,evm.model.scaffold125.9305,evm.model.scaffold770.20690,evm.model.scaffold50.4590,evm.model.scaffold104.8408,evm.model.scaffold770.20689,evm.model.scaffold59.5835,evm.model.scaffold399.16408,evm.model.scaffold226.12455,evm.model.scaffold59.5834,evm.model.scaffold1109.22573,evm.model.scaffold1109.22574,evm.model.scaff…
Biological process	myotube differentiation	GO:0014902	0.0187668	7	373	3.69132e-08	2.40651e-07	7	19.2379	evm.model.scaffold125.9306,evm.model.scaffold125.9305,evm.model.scaffold104.8408,evm.model.scaffold770.20689,evm.model.scaffold59.5834,evm.model.scaffold1109.22574,evm.model.scaffold86.7277,
Biological process	muscle cell differentiation	GO:0042692	0.00841043	10	1189	3.8525e-08	2.49227e-07	10	8.62157	evm.model.scaffold101.8201,evm.model.scaffold125.9306,evm.model.scaffold125.9305,evm.model.scaffold104.8408,evm.model.scaffold770.20689,evm.model.scaffold864.21412,evm.model.scaffold59.5834,evm.model.scaffold1109.22574,evm.model.scaffold86.7277,evm.model.scaffold328.14855,
Biological process	morphogenesis of an epithelial sheet	GO:0002011	0.027907	6	215	4.06084e-08	2.61698e-07	6	28.6076	evm.model.scaffold101.8201,evm.model.scaffold125.9305,evm.model.scaffold50.4590,evm.model.scaffold226.12455,evm.model.scaffold86.7277,evm.model.scaffold328.14855,
Biological process	response to endogenous stimulus	GO:0009719	0.00348508	16	4591	4.07693e-08	2.61732e-07	16	3.57257	evm.model.scaffold101.8201,evm.model.scaffold340.15066,evm.model.scaffold125.9306,evm.model.scaffold125.9305,evm.model.scaffold770.20690,evm.model.scaffold50.4590,evm.model.scaffold104.8408,evm.model.scaffold770.20689,evm.model.scaffold864.21412,evm.model.scaffold59.5835,evm.model.scaffold226.12455,evm.model.scaffold59.5834,evm.model.scaffold1109.22573,evm.model.scaffold1109.22574,evm.model.scaff…
Biological process	regulation of cell development	GO:0060284	0.00691824	11	1590	4.23917e-08	2.71113e-07	11	7.09192	evm.model.scaffold101.8201,evm.model.scaffold340.15066,evm.model.scaffold125.9305,evm.model.scaffold770.20690,evm.model.scaffold50.4590,evm.model.scaffold104.8408,evm.model.scaffold226.12455,evm.model.scaffold59.5834,evm.model.scaffold1109.22574,evm.model.scaffold86.7277,evm.model.scaffold328.14855,
Biological process	positive regulation of nucleobase-containing compound metabolic process	GO:0045935	0.00391338	15	3833	4.33015e-08	2.75883e-07	15	4.01163	evm.model.scaffold101.8201,evm.model.scaffold340.15066,evm.model.scaffold41.3653,evm.model.scaffold125.9306,evm.model.scaffold125.9305,evm.model.scaffold50.4590,evm.model.scaffold104.8408,evm.model.scaffold770.20689,evm.model.scaffold864.21412,evm.model.scaffold399.16408,evm.model.scaffold226.12455,evm.model.scaffold59.5834,evm.model.scaffold1109.22574,evm.model.scaffold86.7277,evm.model.scaffold…
Biological process	epithelial tube formation	GO:0072175	0.0178117	7	393	5.27806e-08	3.30026e-07	7	18.2589	evm.model.scaffold125.9306,evm.model.scaffold104.8408,evm.model.scaffold864.21412,evm.model.scaffold59.5835,evm.model.scaffold1109.22573,evm.model.scaffold86.7277,evm.model.scaffold328.14855,
Biological process	positive regulation of cellular biosynthetic process	GO:0031328	0.00384813	15	3898	5.49024e-08	3.42022e-07	15	3.94474	evm.model.scaffold101.8201,evm.model.scaffold340.15066,evm.model.scaffold41.3653,evm.model.scaffold125.9306,evm.model.scaffold125.9305,evm.model.scaffold50.4590,evm.model.scaffold104.8408,evm.model.scaffold770.20689,evm.model.scaffold864.21412,evm.model.scaffold399.16408,evm.model.scaffold226.12455,evm.model.scaffold59.5834,evm.model.scaffold1109.22574,evm.model.scaffold86.7277,evm.model.scaffold…
Biological process	JNK cascade	GO:0007254	0.0175879	7	398	5.7546e-08	3.57167e-07	7	18.0295	evm.model.scaffold101.8201,evm.model.scaffold125.9305,evm.model.scaffold50.4590,evm.model.scaffold104.8408,evm.model.scaffold399.16408,evm.model.scaffold1109.22573,evm.model.scaffold86.7277,
Biological process	anatomical structure morphogenesis	GO:0009653	0.00221593	18	8123	6.00286e-08	3.71206e-07	18	2.39776	evm.model.scaffold101.8201,evm.model.scaffold340.15066,evm.model.scaffold41.3653,evm.model.scaffold125.9306,evm.model.scaffold125.9305,evm.model.scaffold770.20690,evm.model.scaffold50.4590,evm.model.scaffold104.8408,evm.model.scaffold25.2527,evm.model.scaffold770.20689,evm.model.scaffold864.21412,evm.model.scaffold59.5835,evm.model.scaffold399.16408,evm.model.scaffold226.12455,evm.model.scaffold5…
Biological process	positive regulation of DNA-binding transcription factor activity	GO:0051091	0.0126984	8	630	6.32133e-08	3.89468e-07	8	13.0172	evm.model.scaffold340.15066,evm.model.scaffold125.9305,evm.model.scaffold770.20689,evm.model.scaffold864.21412,evm.model.scaffold226.12455,evm.model.scaffold59.5834,evm.model.scaffold1109.22574,evm.model.scaffold328.14855,
Biological process	endocrine system development	GO:0035270	0.017284	7	405	6.48268e-08	3.97952e-07	7	17.7179	evm.model.scaffold125.9306,evm.model.scaffold770.20690,evm.model.scaffold104.8408,evm.model.scaffold25.2527,evm.model.scaffold399.16408,evm.model.scaffold59.5834,evm.model.scaffold86.7277,
Biological process	positive regulation of bone mineralization	GO:0030501	0.0442478	5	113	6.55247e-08	4.00773e-07	5	45.3586	evm.model.scaffold125.9306,evm.model.scaffold125.9305,evm.model.scaffold104.8408,evm.model.scaffold770.20689,evm.model.scaffold86.7277,
Biological process	positive regulation of biosynthetic process	GO:0009891	0.00376506	15	3984	7.46727e-08	4.51797e-07	15	3.85958	evm.model.scaffold101.8201,evm.model.scaffold340.15066,evm.model.scaffold41.3653,evm.model.scaffold125.9306,evm.model.scaffold125.9305,evm.model.scaffold50.4590,evm.model.scaffold104.8408,evm.model.scaffold770.20689,evm.model.scaffold864.21412,evm.model.scaffold399.16408,evm.model.scaffold226.12455,evm.model.scaffold59.5834,evm.model.scaffold1109.22574,evm.model.scaffold86.7277,evm.model.scaffold…
Biological process	striated muscle cell differentiation	GO:0051146	0.00966702	9	931	7.50861e-08	4.5267e-07	9	9.90972	evm.model.scaffold125.9306,evm.model.scaffold125.9305,evm.model.scaffold104.8408,evm.model.scaffold770.20689,evm.model.scaffold864.21412,evm.model.scaffold59.5834,evm.model.scaffold1109.22574,evm.model.scaffold86.7277,evm.model.scaffold328.14855,
Biological process	mesoderm formation	GO:0001707	0.0251046	6	239	7.61123e-08	4.57218e-07	6	25.7349	evm.model.scaffold770.20690,evm.model.scaffold864.21412,evm.model.scaffold399.16408,evm.model.scaffold59.5834,evm.model.scaffold1109.22574,evm.model.scaffold328.14855,
Biological process	positive regulation of cell communication	GO:0010647	0.00373785	15	4013	8.26989e-08	4.95016e-07	15	3.83169	evm.model.scaffold101.8201,evm.model.scaffold125.9305,evm.model.scaffold770.20690,evm.model.scaffold50.4590,evm.model.scaffold104.8408,evm.model.scaffold770.20689,evm.model.scaffold864.21412,evm.model.scaffold59.5835,evm.model.scaffold399.16408,evm.model.scaffold226.12455,evm.model.scaffold59.5834,evm.model.scaffold1109.22573,evm.model.scaffold1109.22574,evm.model.scaffold86.7277,evm.model.scaffo…
Biological process	positive regulation of signaling	GO:0023056	0.00373599	15	4015	8.32807e-08	4.96731e-07	15	3.82978	evm.model.scaffold101.8201,evm.model.scaffold125.9305,evm.model.scaffold770.20690,evm.model.scaffold50.4590,evm.model.scaffold104.8408,evm.model.scaffold770.20689,evm.model.scaffold864.21412,evm.model.scaffold59.5835,evm.model.scaffold399.16408,evm.model.scaffold226.12455,evm.model.scaffold59.5834,evm.model.scaffold1109.22573,evm.model.scaffold1109.22574,evm.model.scaffold86.7277,evm.model.scaffo…
Biological process	positive regulation of biomineral tissue development	GO:0070169	0.0413223	5	121	9.23548e-08	5.48907e-07	5	42.3597	evm.model.scaffold125.9306,evm.model.scaffold125.9305,evm.model.scaffold104.8408,evm.model.scaffold770.20689,evm.model.scaffold86.7277,
Biological process	positive regulation of biomineralization	GO:0110151	0.0413223	5	121	9.23548e-08	5.48907e-07	5	42.3597	evm.model.scaffold125.9306,evm.model.scaffold125.9305,evm.model.scaffold104.8408,evm.model.scaffold770.20689,evm.model.scaffold86.7277,
Biological process	cranial skeletal system development	GO:1904888	0.0242915	6	247	9.24999e-08	5.45912e-07	6	24.9013	evm.model.scaffold125.9306,evm.model.scaffold25.2527,evm.model.scaffold59.5835,evm.model.scaffold399.16408,evm.model.scaffold1109.22573,evm.model.scaffold86.7277,
Biological process	mesoderm morphogenesis	GO:0048332	0.0239044	6	251	1.01725e-07	5.92045e-07	6	24.5045	evm.model.scaffold770.20690,evm.model.scaffold864.21412,evm.model.scaffold399.16408,evm.model.scaffold59.5834,evm.model.scaffold1109.22574,evm.model.scaffold328.14855,
Biological process	forebrain development	GO:0030900	0.0054225	12	2213	1.05177e-07	6.10024e-07	12	5.55864	evm.model.scaffold101.8201,evm.model.scaffold125.9306,evm.model.scaffold125.9305,evm.model.scaffold770.20690,evm.model.scaffold50.4590,evm.model.scaffold104.8408,evm.model.scaffold864.21412,evm.model.scaffold59.5835,evm.model.scaffold226.12455,evm.model.scaffold1109.22573,evm.model.scaffold86.7277,evm.model.scaffold328.14855,
Biological process	metanephros development	GO:0001656	0.0237154	6	253	1.06614e-07	6.16236e-07	6	24.3108	evm.model.scaffold101.8201,evm.model.scaffold125.9306,evm.model.scaffold104.8408,evm.model.scaffold59.5835,evm.model.scaffold1109.22573,evm.model.scaffold86.7277,
Biological process	tube formation	GO:0035148	0.0160183	7	437	1.08891e-07	6.27244e-07	7	16.4205	evm.model.scaffold125.9306,evm.model.scaffold104.8408,evm.model.scaffold864.21412,evm.model.scaffold59.5835,evm.model.scaffold1109.22573,evm.model.scaffold86.7277,evm.model.scaffold328.14855,
Biological process	cell population proliferation	GO:0008283	0.00290251	17	5857	1.16214e-07	6.67139e-07	17	2.97538	evm.model.scaffold101.8201,evm.model.scaffold340.15066,evm.model.scaffold125.9306,evm.model.scaffold125.9305,evm.model.scaffold770.20690,evm.model.scaffold50.4590,evm.model.scaffold104.8408,evm.model.scaffold770.20689,evm.model.scaffold864.21412,evm.model.scaffold59.5835,evm.model.scaffold399.16408,evm.model.scaffold226.12455,evm.model.scaffold59.5834,evm.model.scaffold1109.22573,evm.model.scaffo…
Biological process	regulation of myotube differentiation	GO:0010830	0.0393701	5	127	1.17685e-07	6.73288e-07	5	40.3585	evm.model.scaffold125.9306,evm.model.scaffold104.8408,evm.model.scaffold59.5834,evm.model.scaffold1109.22574,evm.model.scaffold86.7277,
Biological process	DNA-templated transcription	GO:0006351	0.00288184	17	5899	1.30501e-07	7.34123e-07	17	2.95419	evm.model.scaffold101.8201,evm.model.scaffold340.15066,evm.model.scaffold41.3653,evm.model.scaffold125.9306,evm.model.scaffold125.9305,evm.model.scaffold770.20690,evm.model.scaffold50.4590,evm.model.scaffold104.8408,evm.model.scaffold770.20689,evm.model.scaffold864.21412,evm.model.scaffold59.5835,evm.model.scaffold399.16408,evm.model.scaffold226.12455,evm.model.scaffold59.5834,evm.model.scaffold1…
Biological process	regulation of RNA metabolic process	GO:0051252	0.00287989	17	5903	1.31944e-07	7.39766e-07	17	2.95219	evm.model.scaffold101.8201,evm.model.scaffold340.15066,evm.model.scaffold41.3653,evm.model.scaffold125.9306,evm.model.scaffold125.9305,evm.model.scaffold770.20690,evm.model.scaffold50.4590,evm.model.scaffold104.8408,evm.model.scaffold770.20689,evm.model.scaffold864.21412,evm.model.scaffold59.5835,evm.model.scaffold399.16408,evm.model.scaffold226.12455,evm.model.scaffold59.5834,evm.model.scaffold1…
Biological process	nucleic acid-templated transcription	GO:0097659	0.00287454	17	5914	1.35989e-07	7.59914e-07	17	2.9467	evm.model.scaffold101.8201,evm.model.scaffold340.15066,evm.model.scaffold41.3653,evm.model.scaffold125.9306,evm.model.scaffold125.9305,evm.model.scaffold770.20690,evm.model.scaffold50.4590,evm.model.scaffold104.8408,evm.model.scaffold770.20689,evm.model.scaffold864.21412,evm.model.scaffold59.5835,evm.model.scaffold399.16408,evm.model.scaffold226.12455,evm.model.scaffold59.5834,evm.model.scaffold1…
Biological process	RNA biosynthetic process	GO:0032774	0.00286099	17	5942	1.46816e-07	8.17696e-07	17	2.93282	evm.model.scaffold101.8201,evm.model.scaffold340.15066,evm.model.scaffold41.3653,evm.model.scaffold125.9306,evm.model.scaffold125.9305,evm.model.scaffold770.20690,evm.model.scaffold50.4590,evm.model.scaffold104.8408,evm.model.scaffold770.20689,evm.model.scaffold864.21412,evm.model.scaffold59.5835,evm.model.scaffold399.16408,evm.model.scaffold226.12455,evm.model.scaffold59.5834,evm.model.scaffold1…
Biological process	regulation of stress-activated MAPK cascade	GO:0032872	0.0153173	7	457	1.47637e-07	8.19558e-07	7	15.7018	evm.model.scaffold101.8201,evm.model.scaffold125.9305,evm.model.scaffold50.4590,evm.model.scaffold104.8408,evm.model.scaffold399.16408,evm.model.scaffold1109.22573,evm.model.scaffold86.7277,
Biological process	regulation of cell communication	GO:0010646	0.00254381	18	7076	1.49522e-07	8.27291e-07	18	2.60767	evm.model.scaffold101.8201,evm.model.scaffold41.3653,evm.model.scaffold125.9306,evm.model.scaffold125.9305,evm.model.scaffold770.20690,evm.model.scaffold50.4590,evm.model.scaffold104.8408,evm.model.scaffold25.2527,evm.model.scaffold770.20689,evm.model.scaffold864.21412,evm.model.scaffold59.5835,evm.model.scaffold399.16408,evm.model.scaffold226.12455,evm.model.scaffold59.5834,evm.model.scaffold110…
Biological process	labyrinthine layer development	GO:0060711	0.0373134	5	134	1.53896e-07	8.487e-07	5	38.2502	evm.model.scaffold101.8201,evm.model.scaffold340.15066,evm.model.scaffold104.8408,evm.model.scaffold226.12455,evm.model.scaffold1109.22573,
Biological process	regulation of stress-activated protein kinase signaling cascade	GO:0070302	0.0151515	7	462	1.58966e-07	8.73793e-07	7	15.5319	evm.model.scaffold101.8201,evm.model.scaffold125.9305,evm.model.scaffold50.4590,evm.model.scaffold104.8408,evm.model.scaffold399.16408,evm.model.scaffold1109.22573,evm.model.scaffold86.7277,
Biological process	regulation of signaling	GO:0023051	0.00253307	18	7106	1.61009e-07	8.82143e-07	18	2.59666	evm.model.scaffold101.8201,evm.model.scaffold41.3653,evm.model.scaffold125.9306,evm.model.scaffold125.9305,evm.model.scaffold770.20690,evm.model.scaffold50.4590,evm.model.scaffold104.8408,evm.model.scaffold25.2527,evm.model.scaffold770.20689,evm.model.scaffold864.21412,evm.model.scaffold59.5835,evm.model.scaffold399.16408,evm.model.scaffold226.12455,evm.model.scaffold59.5834,evm.model.scaffold110…
Biological process	regulation of cellular component size	GO:0032535	0.00877193	9	1026	1.72592e-07	9.39484e-07	9	8.99215	evm.model.scaffold101.8201,evm.model.scaffold125.9306,evm.model.scaffold770.20690,evm.model.scaffold50.4590,evm.model.scaffold104.8408,evm.model.scaffold59.5834,evm.model.scaffold1109.22573,evm.model.scaffold1109.22574,evm.model.scaffold86.7277,
Biological process	establishment of planar polarity	GO:0001736	0.0215827	6	278	1.85968e-07	1.00578e-06	6	22.1246	evm.model.scaffold101.8201,evm.model.scaffold50.4590,evm.model.scaffold104.8408,evm.model.scaffold59.5835,evm.model.scaffold399.16408,evm.model.scaffold1109.22573,
Biological process	establishment of tissue polarity	GO:0007164	0.0215054	6	279	1.89946e-07	1.024e-06	6	22.0453	evm.model.scaffold101.8201,evm.model.scaffold50.4590,evm.model.scaffold104.8408,evm.model.scaffold59.5835,evm.model.scaffold399.16408,evm.model.scaffold1109.22573,
Biological process	male sex differentiation	GO:0046661	0.0146751	7	477	1.97465e-07	1.06114e-06	7	15.0435	evm.model.scaffold125.9306,evm.model.scaffold125.9305,evm.model.scaffold104.8408,evm.model.scaffold59.5835,evm.model.scaffold226.12455,evm.model.scaffold1109.22573,evm.model.scaffold86.7277,
Biological process	cellular response to starvation	GO:0009267	0.0140845	7	497	2.60833e-07	1.3753e-06	7	14.4381	evm.model.scaffold125.9306,evm.model.scaffold125.9305,evm.model.scaffold104.8408,evm.model.scaffold59.5835,evm.model.scaffold226.12455,evm.model.scaffold1109.22573,evm.model.scaffold86.7277,
Biological process	positive regulation of multicellular organismal process	GO:0051240	0.00385888	14	3628	2.66816e-07	1.39808e-06	14	3.95575	evm.model.scaffold101.8201,evm.model.scaffold340.15066,evm.model.scaffold125.9306,evm.model.scaffold125.9305,evm.model.scaffold770.20690,evm.model.scaffold50.4590,evm.model.scaffold104.8408,evm.model.scaffold770.20689,evm.model.scaffold399.16408,evm.model.scaffold226.12455,evm.model.scaffold59.5834,evm.model.scaffold1109.22574,evm.model.scaffold86.7277,evm.model.scaffold328.14855,
Biological process	positive regulation of striated muscle cell differentiation	GO:0051155	0.0328947	5	152	2.88497e-07	1.49308e-06	5	33.7206	evm.model.scaffold125.9306,evm.model.scaffold104.8408,evm.model.scaffold59.5834,evm.model.scaffold1109.22574,evm.model.scaffold86.7277,
Biological process	epithelial cell differentiation	GO:0030855	0.00571132	11	1926	3.063e-07	1.58036e-06	11	5.8547	evm.model.scaffold101.8201,evm.model.scaffold125.9306,evm.model.scaffold125.9305,evm.model.scaffold50.4590,evm.model.scaffold104.8408,evm.model.scaffold25.2527,evm.model.scaffold770.20689,evm.model.scaffold59.5835,evm.model.scaffold399.16408,evm.model.scaffold1109.22573,evm.model.scaffold86.7277,
Biological process	cerebellum morphogenesis	GO:0021587	0.0324675	5	154	3.0788e-07	1.58365e-06	5	33.2826	evm.model.scaffold101.8201,evm.model.scaffold125.9306,evm.model.scaffold770.20690,evm.model.scaffold50.4590,evm.model.scaffold1109.22573,
Biological process	lung development	GO:0030324	0.0137255	7	510	3.1062e-07	1.59287e-06	7	14.0701	evm.model.scaffold101.8201,evm.model.scaffold340.15066,evm.model.scaffold125.9305,evm.model.scaffold104.8408,evm.model.scaffold399.16408,evm.model.scaffold226.12455,evm.model.scaffold1109.22573,
Biological process	embryonic skeletal system morphogenesis	GO:0048704	0.0193548	6	310	3.52988e-07	1.80464e-06	6	19.8407	evm.model.scaffold125.9306,evm.model.scaffold25.2527,evm.model.scaffold59.5835,evm.model.scaffold399.16408,evm.model.scaffold1109.22573,evm.model.scaffold86.7277,
Biological process	enzyme-linked receptor protein signaling pathway	GO:0007167	0.0048583	12	2470	3.58438e-07	1.81049e-06	12	4.98027	evm.model.scaffold125.9306,evm.model.scaffold125.9305,evm.model.scaffold770.20690,evm.model.scaffold104.8408,evm.model.scaffold864.21412,evm.model.scaffold59.5835,evm.model.scaffold226.12455,evm.model.scaffold59.5834,evm.model.scaffold1109.22573,evm.model.scaffold1109.22574,evm.model.scaffold86.7277,evm.model.scaffold328.14855,
Biological process	respiratory tube development	GO:0030323	0.0134357	7	521	3.58804e-07	1.80691e-06	7	13.773	evm.model.scaffold101.8201,evm.model.scaffold340.15066,evm.model.scaffold125.9305,evm.model.scaffold104.8408,evm.model.scaffold399.16408,evm.model.scaffold226.12455,evm.model.scaffold1109.22573,
Biological process	cellular response to chemical stimulus	GO:0070887	0.00241708	18	7447	3.65208e-07	1.83367e-06	18	2.47776	evm.model.scaffold101.8201,evm.model.scaffold340.15066,evm.model.scaffold125.9306,evm.model.scaffold125.9305,evm.model.scaffold770.20690,evm.model.scaffold50.4590,evm.model.scaffold104.8408,evm.model.scaffold25.2527,evm.model.scaffold770.20689,evm.model.scaffold864.21412,evm.model.scaffold59.5835,evm.model.scaffold399.16408,evm.model.scaffold226.12455,evm.model.scaffold59.5834,evm.model.scaffold1…
Biological process	regulation of anatomical structure size	GO:0090066	0.00653595	10	1530	4.15341e-07	2.07918e-06	10	6.70003	evm.model.scaffold101.8201,evm.model.scaffold125.9306,evm.model.scaffold770.20690,evm.model.scaffold50.4590,evm.model.scaffold104.8408,evm.model.scaffold59.5835,evm.model.scaffold59.5834,evm.model.scaffold1109.22573,evm.model.scaffold1109.22574,evm.model.scaffold86.7277,
Biological process	positive regulation of ossification	GO:0045778	0.0304878	5	164	4.20859e-07	2.10055e-06	5	31.2532	evm.model.scaffold125.9306,evm.model.scaffold125.9305,evm.model.scaffold104.8408,evm.model.scaffold770.20689,evm.model.scaffold86.7277,
Biological process	regulation of multicellular organismal process	GO:0051239	0.0026738	17	6358	4.38626e-07	2.12613e-06	17	2.74092	evm.model.scaffold101.8201,evm.model.scaffold340.15066,evm.model.scaffold125.9306,evm.model.scaffold125.9305,evm.model.scaffold770.20690,evm.model.scaffold50.4590,evm.model.scaffold104.8408,evm.model.scaffold770.20689,evm.model.scaffold864.21412,evm.model.scaffold59.5835,evm.model.scaffold399.16408,evm.model.scaffold226.12455,evm.model.scaffold59.5834,evm.model.scaffold1109.22573,evm.model.scaffo…
Biological process	regulation of macromolecule biosynthetic process	GO:0010556	0.00266792	17	6372	4.54467e-07	2.19659e-06	17	2.7349	evm.model.scaffold101.8201,evm.model.scaffold340.15066,evm.model.scaffold41.3653,evm.model.scaffold125.9306,evm.model.scaffold125.9305,evm.model.scaffold770.20690,evm.model.scaffold50.4590,evm.model.scaffold104.8408,evm.model.scaffold770.20689,evm.model.scaffold864.21412,evm.model.scaffold59.5835,evm.model.scaffold399.16408,evm.model.scaffold226.12455,evm.model.scaffold59.5834,evm.model.scaffold1…
Biological process	ameboidal-type cell migration	GO:0001667	0.00780572	9	1153	4.65737e-07	2.24461e-06	9	8.00169	evm.model.scaffold101.8201,evm.model.scaffold41.3653,evm.model.scaffold125.9306,evm.model.scaffold50.4590,evm.model.scaffold25.2527,evm.model.scaffold864.21412,evm.model.scaffold399.16408,evm.model.scaffold86.7277,evm.model.scaffold328.14855,
Biological process	muscle tissue development	GO:0060537	0.00780572	9	1153	4.65737e-07	2.24461e-06	9	8.00169	evm.model.scaffold340.15066,evm.model.scaffold125.9306,evm.model.scaffold125.9305,evm.model.scaffold104.8408,evm.model.scaffold770.20689,evm.model.scaffold864.21412,evm.model.scaffold226.12455,evm.model.scaffold86.7277,evm.model.scaffold328.14855,
Biological process	reproductive structure development	GO:0048608	0.00775194	9	1161	4.93826e-07	2.36643e-06	9	7.94655	evm.model.scaffold101.8201,evm.model.scaffold125.9306,evm.model.scaffold125.9305,evm.model.scaffold50.4590,evm.model.scaffold104.8408,evm.model.scaffold59.5835,evm.model.scaffold226.12455,evm.model.scaffold1109.22573,evm.model.scaffold86.7277,
Biological process	regulation of nucleobase-containing compound metabolic process	GO:0019219	0.00264303	17	6432	5.28598e-07	2.52586e-06	17	2.70939	evm.model.scaffold101.8201,evm.model.scaffold340.15066,evm.model.scaffold41.3653,evm.model.scaffold125.9306,evm.model.scaffold125.9305,evm.model.scaffold770.20690,evm.model.scaffold50.4590,evm.model.scaffold104.8408,evm.model.scaffold770.20689,evm.model.scaffold864.21412,evm.model.scaffold59.5835,evm.model.scaffold399.16408,evm.model.scaffold226.12455,evm.model.scaffold59.5834,evm.model.scaffold1…
Biological process	reproductive system development	GO:0061458	0.00768574	9	1171	5.31009e-07	2.53019e-06	9	7.87869	evm.model.scaffold101.8201,evm.model.scaffold125.9306,evm.model.scaffold125.9305,evm.model.scaffold50.4590,evm.model.scaffold104.8408,evm.model.scaffold59.5835,evm.model.scaffold226.12455,evm.model.scaffold1109.22573,evm.model.scaffold86.7277,
Biological process	regulation of molecular function	GO:0065009	0.00293794	16	5446	5.34523e-07	2.53974e-06	16	3.01169	evm.model.scaffold340.15066,evm.model.scaffold41.3653,evm.model.scaffold125.9306,evm.model.scaffold125.9305,evm.model.scaffold104.8408,evm.model.scaffold25.2527,evm.model.scaffold770.20689,evm.model.scaffold864.21412,evm.model.scaffold59.5835,evm.model.scaffold399.16408,evm.model.scaffold226.12455,evm.model.scaffold59.5834,evm.model.scaffold1109.22573,evm.model.scaffold1109.22574,evm.model.scaffo…
Biological process	hindbrain morphogenesis	GO:0021575	0.0289017	5	173	5.48527e-07	2.59164e-06	5	29.6273	evm.model.scaffold101.8201,evm.model.scaffold125.9306,evm.model.scaffold770.20690,evm.model.scaffold50.4590,evm.model.scaffold1109.22573,
Biological process	regulation of nitrogen compound metabolic process	GO:0051171	0.00197131	18	9131	5.55399e-07	2.61675e-06	18	2.13306	evm.model.scaffold101.8201,evm.model.scaffold340.15066,evm.model.scaffold41.3653,evm.model.scaffold125.9306,evm.model.scaffold125.9305,evm.model.scaffold770.20690,evm.model.scaffold50.4590,evm.model.scaffold104.8408,evm.model.scaffold25.2527,evm.model.scaffold770.20689,evm.model.scaffold864.21412,evm.model.scaffold59.5835,evm.model.scaffold399.16408,evm.model.scaffold226.12455,evm.model.scaffold5…
Biological process	cell fate specification	GO:0001708	0.0177515	6	338	5.8589e-07	2.7527e-06	6	18.1971	evm.model.scaffold125.9306,evm.model.scaffold770.20690,evm.model.scaffold864.21412,evm.model.scaffold59.5835,evm.model.scaffold399.16408,evm.model.scaffold328.14855,
Biological process	hindbrain development	GO:0030902	0.0124113	7	564	6.12374e-07	2.86912e-06	7	12.7229	evm.model.scaffold101.8201,evm.model.scaffold125.9306,evm.model.scaffold770.20690,evm.model.scaffold50.4590,evm.model.scaffold864.21412,evm.model.scaffold1109.22573,evm.model.scaffold328.14855,
Biological process	response to organic substance	GO:0010033	0.00233372	18	7713	6.73445e-07	3.12048e-06	18	2.39231	evm.model.scaffold101.8201,evm.model.scaffold340.15066,evm.model.scaffold125.9306,evm.model.scaffold125.9305,evm.model.scaffold770.20690,evm.model.scaffold50.4590,evm.model.scaffold104.8408,evm.model.scaffold25.2527,evm.model.scaffold770.20689,evm.model.scaffold864.21412,evm.model.scaffold59.5835,evm.model.scaffold399.16408,evm.model.scaffold226.12455,evm.model.scaffold59.5834,evm.model.scaffold1…
Biological process	morphogenesis of a polarized epithelium	GO:0001738	0.017192	6	349	7.06509e-07	3.26469e-06	6	17.6236	evm.model.scaffold101.8201,evm.model.scaffold50.4590,evm.model.scaffold104.8408,evm.model.scaffold59.5835,evm.model.scaffold399.16408,evm.model.scaffold1109.22573,
Biological process	striated muscle cell proliferation	GO:0014855	0.0273224	5	183	7.24442e-07	3.33839e-06	5	28.0083	evm.model.scaffold340.15066,evm.model.scaffold125.9306,evm.model.scaffold104.8408,evm.model.scaffold226.12455,evm.model.scaffold86.7277,
Biological process	stress-activated MAPK cascade	GO:0051403	0.0120275	7	582	7.56348e-07	3.457e-06	7	12.3294	evm.model.scaffold101.8201,evm.model.scaffold125.9305,evm.model.scaffold50.4590,evm.model.scaffold104.8408,evm.model.scaffold399.16408,evm.model.scaffold1109.22573,evm.model.scaffold86.7277,
Biological process	positive regulation of macromolecule metabolic process	GO:0010604	0.00257849	17	6593	7.87025e-07	3.58747e-06	17	2.64323	evm.model.scaffold101.8201,evm.model.scaffold340.15066,evm.model.scaffold41.3653,evm.model.scaffold125.9306,evm.model.scaffold125.9305,evm.model.scaffold770.20690,evm.model.scaffold50.4590,evm.model.scaffold104.8408,evm.model.scaffold25.2527,evm.model.scaffold770.20689,evm.model.scaffold864.21412,evm.model.scaffold399.16408,evm.model.scaffold226.12455,evm.model.scaffold59.5834,evm.model.scaffold1…
Biological process	bone mineralization	GO:0030282	0.0167131	6	359	8.33187e-07	3.78762e-06	6	17.1327	evm.model.scaffold125.9306,evm.model.scaffold125.9305,evm.model.scaffold104.8408,evm.model.scaffold770.20689,evm.model.scaffold399.16408,evm.model.scaffold86.7277,
Biological process	body morphogenesis	GO:0010171	0.025641	5	195	9.9144e-07	4.2869e-06	5	26.2848	evm.model.scaffold770.20690,evm.model.scaffold25.2527,evm.model.scaffold399.16408,evm.model.scaffold59.5834,evm.model.scaffold1109.22574,
Biological process	positive regulation of response to stimulus	GO:0048584	0.00312565	15	4799	1.00344e-06	4.32766e-06	15	3.20412	evm.model.scaffold101.8201,evm.model.scaffold125.9305,evm.model.scaffold770.20690,evm.model.scaffold50.4590,evm.model.scaffold104.8408,evm.model.scaffold770.20689,evm.model.scaffold864.21412,evm.model.scaffold59.5835,evm.model.scaffold399.16408,evm.model.scaffold226.12455,evm.model.scaffold59.5834,evm.model.scaffold1109.22573,evm.model.scaffold1109.22574,evm.model.scaffold86.7277,evm.model.scaffo…
Biological process	regulation of cellular metabolic process	GO:0031323	0.00190739	18	9437	1.0396e-06	4.44937e-06	18	2.0639	evm.model.scaffold101.8201,evm.model.scaffold340.15066,evm.model.scaffold41.3653,evm.model.scaffold125.9306,evm.model.scaffold125.9305,evm.model.scaffold770.20690,evm.model.scaffold50.4590,evm.model.scaffold104.8408,evm.model.scaffold25.2527,evm.model.scaffold770.20689,evm.model.scaffold864.21412,evm.model.scaffold59.5835,evm.model.scaffold399.16408,evm.model.scaffold226.12455,evm.model.scaffold5…
Biological process	stress-activated protein kinase signaling cascade	GO:0031098	0.0114379	7	612	1.05952e-06	4.52315e-06	7	11.7251	evm.model.scaffold101.8201,evm.model.scaffold125.9305,evm.model.scaffold50.4590,evm.model.scaffold104.8408,evm.model.scaffold399.16408,evm.model.scaffold1109.22573,evm.model.scaffold86.7277,
Biological process	animal organ development	GO:0048513	0.00190396	18	9454	1.0758e-06	4.58099e-06	18	2.06019	evm.model.scaffold101.8201,evm.model.scaffold340.15066,evm.model.scaffold41.3653,evm.model.scaffold125.9306,evm.model.scaffold125.9305,evm.model.scaffold770.20690,evm.model.scaffold50.4590,evm.model.scaffold104.8408,evm.model.scaffold25.2527,evm.model.scaffold770.20689,evm.model.scaffold864.21412,evm.model.scaffold59.5835,evm.model.scaffold399.16408,evm.model.scaffold226.12455,evm.model.scaffold5…
Biological process	regulation of primary metabolic process	GO:0080090	0.00189454	18	9501	1.1822e-06	5.02136e-06	18	2.04999	evm.model.scaffold101.8201,evm.model.scaffold340.15066,evm.model.scaffold41.3653,evm.model.scaffold125.9306,evm.model.scaffold125.9305,evm.model.scaffold770.20690,evm.model.scaffold50.4590,evm.model.scaffold104.8408,evm.model.scaffold25.2527,evm.model.scaffold770.20689,evm.model.scaffold864.21412,evm.model.scaffold59.5835,evm.model.scaffold399.16408,evm.model.scaffold226.12455,evm.model.scaffold5…
Biological process	formation of primary germ layer	GO:0001704	0.015544	6	386	1.27112e-06	5.35847e-06	6	15.9343	evm.model.scaffold770.20690,evm.model.scaffold864.21412,evm.model.scaffold399.16408,evm.model.scaffold59.5834,evm.model.scaffold1109.22574,evm.model.scaffold328.14855,
Biological process	embryonic skeletal system development	GO:0048706	0.015544	6	386	1.27112e-06	5.35847e-06	6	15.9343	evm.model.scaffold125.9306,evm.model.scaffold25.2527,evm.model.scaffold59.5835,evm.model.scaffold399.16408,evm.model.scaffold1109.22573,evm.model.scaffold86.7277,
Biological process	regulation of cellular biosynthetic process	GO:0031326	0.0024945	17	6815	1.33956e-06	5.61882e-06	17	2.55712	evm.model.scaffold101.8201,evm.model.scaffold340.15066,evm.model.scaffold41.3653,evm.model.scaffold125.9306,evm.model.scaffold125.9305,evm.model.scaffold770.20690,evm.model.scaffold50.4590,evm.model.scaffold104.8408,evm.model.scaffold770.20689,evm.model.scaffold864.21412,evm.model.scaffold59.5835,evm.model.scaffold399.16408,evm.model.scaffold226.12455,evm.model.scaffold59.5834,evm.model.scaffold1…
Biological process	regulation of bone mineralization	GO:0030500	0.0235849	5	212	1.49671e-06	6.26235e-06	5	24.177	evm.model.scaffold125.9306,evm.model.scaffold125.9305,evm.model.scaffold104.8408,evm.model.scaffold770.20689,evm.model.scaffold86.7277,
Biological process	regulation of DNA-binding transcription factor activity	GO:0051090	0.00830737	8	963	1.61e-06	6.70302e-06	8	8.51593	evm.model.scaffold340.15066,evm.model.scaffold125.9305,evm.model.scaffold770.20689,evm.model.scaffold864.21412,evm.model.scaffold226.12455,evm.model.scaffold59.5834,evm.model.scaffold1109.22574,evm.model.scaffold328.14855,
Biological process	regulation of cellular component biogenesis	GO:0044087	0.00483729	11	2274	1.65484e-06	6.85577e-06	11	4.95873	evm.model.scaffold101.8201,evm.model.scaffold125.9306,evm.model.scaffold125.9305,evm.model.scaffold770.20690,evm.model.scaffold50.4590,evm.model.scaffold104.8408,evm.model.scaffold770.20689,evm.model.scaffold59.5835,evm.model.scaffold399.16408,evm.model.scaffold1109.22573,evm.model.scaffold86.7277,
Biological process	regulation of response to stimulus	GO:0048583	0.00221212	18	8137	1.70809e-06	7.059e-06	18	2.26765	evm.model.scaffold101.8201,evm.model.scaffold41.3653,evm.model.scaffold125.9306,evm.model.scaffold125.9305,evm.model.scaffold770.20690,evm.model.scaffold50.4590,evm.model.scaffold104.8408,evm.model.scaffold25.2527,evm.model.scaffold770.20689,evm.model.scaffold864.21412,evm.model.scaffold59.5835,evm.model.scaffold399.16408,evm.model.scaffold226.12455,evm.model.scaffold59.5834,evm.model.scaffold110…
Biological process	positive regulation of muscle cell differentiation	GO:0051149	0.0227273	5	220	1.7957e-06	7.36673e-06	5	23.2978	evm.model.scaffold125.9306,evm.model.scaffold104.8408,evm.model.scaffold59.5834,evm.model.scaffold1109.22574,evm.model.scaffold86.7277,
Biological process	positive regulation of nitrogen compound metabolic process	GO:0051173	0.00270773	16	5909	1.80164e-06	7.37313e-06	16	2.77571	evm.model.scaffold101.8201,evm.model.scaffold340.15066,evm.model.scaffold41.3653,evm.model.scaffold125.9306,evm.model.scaffold125.9305,evm.model.scaffold50.4590,evm.model.scaffold104.8408,evm.model.scaffold25.2527,evm.model.scaffold770.20689,evm.model.scaffold864.21412,evm.model.scaffold399.16408,evm.model.scaffold226.12455,evm.model.scaffold59.5834,evm.model.scaffold1109.22574,evm.model.scaffold…
Biological process	response to oxygen-containing compound	GO:1901700	0.00299282	15	5012	1.8264e-06	7.45631e-06	15	3.06795	evm.model.scaffold101.8201,evm.model.scaffold125.9306,evm.model.scaffold125.9305,evm.model.scaffold50.4590,evm.model.scaffold104.8408,evm.model.scaffold25.2527,evm.model.scaffold770.20689,evm.model.scaffold864.21412,evm.model.scaffold59.5835,evm.model.scaffold399.16408,evm.model.scaffold59.5834,evm.model.scaffold1109.22573,evm.model.scaffold1109.22574,evm.model.scaffold86.7277,evm.model.scaffold3…
Biological process	response to starvation	GO:0042594	0.010479	7	668	1.90158e-06	7.74443e-06	7	10.7421	evm.model.scaffold125.9306,evm.model.scaffold125.9305,evm.model.scaffold104.8408,evm.model.scaffold59.5835,evm.model.scaffold226.12455,evm.model.scaffold1109.22573,evm.model.scaffold86.7277,
Biological process	regulation of cell population proliferation	GO:0042127	0.00297442	15	5043	1.988e-06	8.0574e-06	15	3.04909	evm.model.scaffold101.8201,evm.model.scaffold340.15066,evm.model.scaffold125.9306,evm.model.scaffold125.9305,evm.model.scaffold770.20690,evm.model.scaffold50.4590,evm.model.scaffold104.8408,evm.model.scaffold770.20689,evm.model.scaffold59.5835,evm.model.scaffold399.16408,evm.model.scaffold226.12455,evm.model.scaffold59.5834,evm.model.scaffold1109.22573,evm.model.scaffold1109.22574,evm.model.scaff…
Biological process	regulation of biosynthetic process	GO:0009889	0.00243274	17	6988	2.00139e-06	8.09214e-06	17	2.49382	evm.model.scaffold101.8201,evm.model.scaffold340.15066,evm.model.scaffold41.3653,evm.model.scaffold125.9306,evm.model.scaffold125.9305,evm.model.scaffold770.20690,evm.model.scaffold50.4590,evm.model.scaffold104.8408,evm.model.scaffold770.20689,evm.model.scaffold864.21412,evm.model.scaffold59.5835,evm.model.scaffold399.16408,evm.model.scaffold226.12455,evm.model.scaffold59.5834,evm.model.scaffold1…
Biological process	cell development	GO:0048468	0.00242857	17	7000	2.05707e-06	8.2775e-06	17	2.48954	evm.model.scaffold101.8201,evm.model.scaffold340.15066,evm.model.scaffold125.9306,evm.model.scaffold125.9305,evm.model.scaffold770.20690,evm.model.scaffold50.4590,evm.model.scaffold104.8408,evm.model.scaffold25.2527,evm.model.scaffold770.20689,evm.model.scaffold864.21412,evm.model.scaffold399.16408,evm.model.scaffold226.12455,evm.model.scaffold59.5834,evm.model.scaffold1109.22573,evm.model.scaffo…
Biological process	cellular response to nutrient levels	GO:0031669	0.010219	7	685	2.24787e-06	9.02366e-06	7	10.4755	evm.model.scaffold125.9306,evm.model.scaffold125.9305,evm.model.scaffold104.8408,evm.model.scaffold59.5835,evm.model.scaffold226.12455,evm.model.scaffold1109.22573,evm.model.scaffold86.7277,
Biological process	regulation of biomineral tissue development	GO:0070167	0.0215517	5	232	2.33052e-06	9.28894e-06	5	22.0928	evm.model.scaffold125.9306,evm.model.scaffold125.9305,evm.model.scaffold104.8408,evm.model.scaffold770.20689,evm.model.scaffold86.7277,
Biological process	positive regulation of cellular metabolic process	GO:0031325	0.00265957	16	6016	2.35017e-06	9.34514e-06	16	2.72634	evm.model.scaffold101.8201,evm.model.scaffold340.15066,evm.model.scaffold41.3653,evm.model.scaffold125.9306,evm.model.scaffold125.9305,evm.model.scaffold50.4590,evm.model.scaffold104.8408,evm.model.scaffold25.2527,evm.model.scaffold770.20689,evm.model.scaffold864.21412,evm.model.scaffold399.16408,evm.model.scaffold226.12455,evm.model.scaffold59.5834,evm.model.scaffold1109.22574,evm.model.scaffold…
Biological process	regulation of biomineralization	GO:0110149	0.0214592	5	233	2.38019e-06	9.44217e-06	5	21.998	evm.model.scaffold125.9306,evm.model.scaffold125.9305,evm.model.scaffold104.8408,evm.model.scaffold770.20689,evm.model.scaffold86.7277,
Biological process	myoblast differentiation	GO:0045445	0.0213675	5	234	2.43069e-06	9.61983e-06	5	21.904	evm.model.scaffold125.9305,evm.model.scaffold770.20689,evm.model.scaffold399.16408,evm.model.scaffold59.5834,evm.model.scaffold1109.22574,
Biological process	mesoderm development	GO:0007498	0.0136986	6	438	2.64503e-06	1.04435e-05	6	14.0425	evm.model.scaffold770.20690,evm.model.scaffold864.21412,evm.model.scaffold399.16408,evm.model.scaffold59.5834,evm.model.scaffold1109.22574,evm.model.scaffold328.14855,
Biological process	odontogenesis of dentin-containing tooth	GO:0042475	0.0208333	5	240	2.75173e-06	1.07139e-05	5	21.3564	evm.model.scaffold101.8201,evm.model.scaffold125.9306,evm.model.scaffold125.9305,evm.model.scaffold104.8408,evm.model.scaffold770.20689,
Biological process	respiratory system development	GO:0060541	0.0097629	7	717	3.04423e-06	1.17981e-05	7	10.008	evm.model.scaffold101.8201,evm.model.scaffold340.15066,evm.model.scaffold125.9305,evm.model.scaffold104.8408,evm.model.scaffold399.16408,evm.model.scaffold226.12455,evm.model.scaffold1109.22573,
Biological process	positive regulation of metabolic process	GO:0009893	0.00235034	17	7233	3.46992e-06	1.33863e-05	17	2.40934	evm.model.scaffold101.8201,evm.model.scaffold340.15066,evm.model.scaffold41.3653,evm.model.scaffold125.9306,evm.model.scaffold125.9305,evm.model.scaffold770.20690,evm.model.scaffold50.4590,evm.model.scaffold104.8408,evm.model.scaffold25.2527,evm.model.scaffold770.20689,evm.model.scaffold864.21412,evm.model.scaffold399.16408,evm.model.scaffold226.12455,evm.model.scaffold59.5834,evm.model.scaffold1…
Biological process	diencephalon development	GO:0021536	0.0198413	5	252	3.49366e-06	1.3447e-05	5	20.3394	evm.model.scaffold125.9306,evm.model.scaffold104.8408,evm.model.scaffold864.21412,evm.model.scaffold86.7277,evm.model.scaffold328.14855,
Biological process	embryonic placenta development	GO:0001892	0.019685	5	254	3.63128e-06	1.39448e-05	5	20.1792	evm.model.scaffold101.8201,evm.model.scaffold340.15066,evm.model.scaffold104.8408,evm.model.scaffold226.12455,evm.model.scaffold1109.22573,
Biological process	cellular response to external stimulus	GO:0071496	0.00742115	8	1078	3.74962e-06	1.43664e-05	8	7.60746	evm.model.scaffold125.9306,evm.model.scaffold125.9305,evm.model.scaffold104.8408,evm.model.scaffold59.5835,evm.model.scaffold399.16408,evm.model.scaffold226.12455,evm.model.scaffold1109.22573,evm.model.scaffold86.7277,
Biological process	positive regulation of transcription by RNA polymerase II	GO:0045944	0.00445705	11	2468	3.76035e-06	1.43748e-05	11	4.56895	evm.model.scaffold101.8201,evm.model.scaffold340.15066,evm.model.scaffold41.3653,evm.model.scaffold125.9305,evm.model.scaffold50.4590,evm.model.scaffold770.20689,evm.model.scaffold864.21412,evm.model.scaffold226.12455,evm.model.scaffold59.5834,evm.model.scaffold1109.22574,evm.model.scaffold328.14855,
Biological process	regulation of macromolecule metabolic process	GO:0060255	0.00178218	18	10100	3.78132e-06	1.44222e-05	18	1.92842	evm.model.scaffold101.8201,evm.model.scaffold340.15066,evm.model.scaffold41.3653,evm.model.scaffold125.9306,evm.model.scaffold125.9305,evm.model.scaffold770.20690,evm.model.scaffold50.4590,evm.model.scaffold104.8408,evm.model.scaffold25.2527,evm.model.scaffold770.20689,evm.model.scaffold864.21412,evm.model.scaffold59.5835,evm.model.scaffold399.16408,evm.model.scaffold226.12455,evm.model.scaffold5…
Biological process	biomineral tissue development	GO:0031214	0.0127932	6	469	3.92458e-06	1.48674e-05	6	13.1144	evm.model.scaffold125.9306,evm.model.scaffold125.9305,evm.model.scaffold104.8408,evm.model.scaffold770.20689,evm.model.scaffold399.16408,evm.model.scaffold86.7277,
Biological process	biomineralization	GO:0110148	0.012766	6	470	3.97302e-06	1.50171e-05	6	13.0865	evm.model.scaffold125.9306,evm.model.scaffold125.9305,evm.model.scaffold104.8408,evm.model.scaffold770.20689,evm.model.scaffold399.16408,evm.model.scaffold86.7277,
Biological process	negative regulation of locomotion	GO:0040013	0.00924703	7	757	4.36076e-06	1.63359e-05	7	9.47918	evm.model.scaffold125.9306,evm.model.scaffold770.20690,evm.model.scaffold104.8408,evm.model.scaffold399.16408,evm.model.scaffold59.5834,evm.model.scaffold1109.22574,evm.model.scaffold86.7277,
Biological process	regulation of striated muscle cell differentiation	GO:0051153	0.0185874	5	269	4.80493e-06	1.78408e-05	5	19.054	evm.model.scaffold125.9306,evm.model.scaffold104.8408,evm.model.scaffold59.5834,evm.model.scaffold1109.22574,evm.model.scaffold86.7277,
Biological process	RNA metabolic process	GO:0016070	0.00230072	17	7389	4.87395e-06	1.80572e-05	17	2.35848	evm.model.scaffold101.8201,evm.model.scaffold340.15066,evm.model.scaffold41.3653,evm.model.scaffold125.9306,evm.model.scaffold125.9305,evm.model.scaffold770.20690,evm.model.scaffold50.4590,evm.model.scaffold104.8408,evm.model.scaffold770.20689,evm.model.scaffold864.21412,evm.model.scaffold59.5835,evm.model.scaffold399.16408,evm.model.scaffold226.12455,evm.model.scaffold59.5834,evm.model.scaffold1…
Biological process	regulation of locomotion	GO:0040012	0.00433412	11	2538	4.96856e-06	1.83673e-05	11	4.44293	evm.model.scaffold101.8201,evm.model.scaffold41.3653,evm.model.scaffold125.9306,evm.model.scaffold770.20690,evm.model.scaffold50.4590,evm.model.scaffold104.8408,evm.model.scaffold25.2527,evm.model.scaffold399.16408,evm.model.scaffold59.5834,evm.model.scaffold1109.22574,evm.model.scaffold86.7277,
Biological process	cell differentiation	GO:0030154	0.00175319	18	10267	5.16517e-06	1.90106e-05	18	1.89705	evm.model.scaffold101.8201,evm.model.scaffold340.15066,evm.model.scaffold41.3653,evm.model.scaffold125.9306,evm.model.scaffold125.9305,evm.model.scaffold770.20690,evm.model.scaffold50.4590,evm.model.scaffold104.8408,evm.model.scaffold25.2527,evm.model.scaffold770.20689,evm.model.scaffold864.21412,evm.model.scaffold59.5835,evm.model.scaffold399.16408,evm.model.scaffold226.12455,evm.model.scaffold5…
Biological process	cellular developmental process	GO:0048869	0.00174791	18	10298	5.46996e-06	2.0001e-05	18	1.89134	evm.model.scaffold101.8201,evm.model.scaffold340.15066,evm.model.scaffold41.3653,evm.model.scaffold125.9306,evm.model.scaffold125.9305,evm.model.scaffold770.20690,evm.model.scaffold50.4590,evm.model.scaffold104.8408,evm.model.scaffold25.2527,evm.model.scaffold770.20689,evm.model.scaffold864.21412,evm.model.scaffold59.5835,evm.model.scaffold399.16408,evm.model.scaffold226.12455,evm.model.scaffold5…
Biological process	positive regulation of nervous system development	GO:0051962	0.00883838	7	792	5.8758e-06	2.14384e-05	7	9.06027	evm.model.scaffold101.8201,evm.model.scaffold340.15066,evm.model.scaffold770.20690,evm.model.scaffold50.4590,evm.model.scaffold226.12455,evm.model.scaffold59.5834,evm.model.scaffold1109.22574,
Biological process	blood vessel development	GO:0001568	0.00479846	10	2084	7.14878e-06	2.58586e-05	10	4.91893	evm.model.scaffold101.8201,evm.model.scaffold340.15066,evm.model.scaffold125.9306,evm.model.scaffold50.4590,evm.model.scaffold104.8408,evm.model.scaffold25.2527,evm.model.scaffold399.16408,evm.model.scaffold226.12455,evm.model.scaffold1109.22573,evm.model.scaffold86.7277,
Biological process	epithelial cell development	GO:0002064	0.00855746	7	818	7.26705e-06	2.623e-05	7	8.77229	evm.model.scaffold101.8201,evm.model.scaffold125.9305,evm.model.scaffold50.4590,evm.model.scaffold104.8408,evm.model.scaffold25.2527,evm.model.scaffold1109.22573,evm.model.scaffold86.7277,
Biological process	positive regulation of cell junction assembly	GO:1901890	0.016835	5	297	7.77865e-06	2.79566e-05	5	17.2577	evm.model.scaffold101.8201,evm.model.scaffold125.9306,evm.model.scaffold50.4590,evm.model.scaffold104.8408,evm.model.scaffold86.7277,
Biological process	positive regulation of cellular component organization	GO:0051130	0.0032688	13	3977	8.17918e-06	2.93334e-05	13	3.35086	evm.model.scaffold101.8201,evm.model.scaffold125.9306,evm.model.scaffold125.9305,evm.model.scaffold770.20690,evm.model.scaffold50.4590,evm.model.scaffold104.8408,evm.model.scaffold770.20689,evm.model.scaffold59.5835,evm.model.scaffold399.16408,evm.model.scaffold59.5834,evm.model.scaffold1109.22573,evm.model.scaffold1109.22574,evm.model.scaffold86.7277,
Biological process	regulation of axon extension	GO:0030516	0.0165563	5	302	8.43509e-06	3.01228e-05	5	16.9719	evm.model.scaffold125.9306,evm.model.scaffold770.20690,evm.model.scaffold59.5834,evm.model.scaffold1109.22574,evm.model.scaffold86.7277,
Biological process	epithelial cell proliferation	GO:0050673	0.00469704	10	2129	8.67322e-06	3.09075e-05	10	4.81496	evm.model.scaffold101.8201,evm.model.scaffold340.15066,evm.model.scaffold125.9305,evm.model.scaffold50.4590,evm.model.scaffold104.8408,evm.model.scaffold770.20689,evm.model.scaffold59.5835,evm.model.scaffold226.12455,evm.model.scaffold59.5834,evm.model.scaffold1109.22574,
Biological process	system development	GO:0048731	0.00169221	18	10637	1.01268e-05	3.56346e-05	18	1.83106	evm.model.scaffold101.8201,evm.model.scaffold340.15066,evm.model.scaffold41.3653,evm.model.scaffold125.9306,evm.model.scaffold125.9305,evm.model.scaffold770.20690,evm.model.scaffold50.4590,evm.model.scaffold104.8408,evm.model.scaffold25.2527,evm.model.scaffold770.20689,evm.model.scaffold864.21412,evm.model.scaffold59.5835,evm.model.scaffold399.16408,evm.model.scaffold226.12455,evm.model.scaffold5…
Biological process	vasculature development	GO:0001944	0.00459982	10	2174	1.04752e-05	3.66304e-05	10	4.7153	evm.model.scaffold101.8201,evm.model.scaffold340.15066,evm.model.scaffold125.9306,evm.model.scaffold50.4590,evm.model.scaffold104.8408,evm.model.scaffold25.2527,evm.model.scaffold399.16408,evm.model.scaffold226.12455,evm.model.scaffold1109.22573,evm.model.scaffold86.7277,
Biological process	positive regulation of GTPase activity	GO:0043547	0.0104712	6	573	1.23574e-05	4.30336e-05	6	10.7341	evm.model.scaffold41.3653,evm.model.scaffold125.9306,evm.model.scaffold104.8408,evm.model.scaffold25.2527,evm.model.scaffold399.16408,evm.model.scaffold86.7277,
Biological process	nucleobase-containing compound biosynthetic process	GO:0034654	0.0021612	17	7866	1.3135e-05	4.56468e-05	17	2.21546	evm.model.scaffold101.8201,evm.model.scaffold340.15066,evm.model.scaffold41.3653,evm.model.scaffold125.9306,evm.model.scaffold125.9305,evm.model.scaffold770.20690,evm.model.scaffold50.4590,evm.model.scaffold104.8408,evm.model.scaffold770.20689,evm.model.scaffold864.21412,evm.model.scaffold59.5835,evm.model.scaffold399.16408,evm.model.scaffold226.12455,evm.model.scaffold59.5834,evm.model.scaffold1…
Biological process	sex differentiation	GO:0007548	0.0078125	7	896	1.31935e-05	4.57556e-05	7	8.00863	evm.model.scaffold125.9306,evm.model.scaffold125.9305,evm.model.scaffold104.8408,evm.model.scaffold59.5835,evm.model.scaffold226.12455,evm.model.scaffold1109.22573,evm.model.scaffold86.7277,
Biological process	negative regulation of canonical Wnt signaling pathway	GO:0090090	0.0150602	5	332	1.33409e-05	4.59823e-05	5	15.4383	evm.model.scaffold41.3653,evm.model.scaffold25.2527,evm.model.scaffold864.21412,evm.model.scaffold399.16408,evm.model.scaffold328.14855,
Biological process	negative regulation of cellular process	GO:0048523	0.00196314	18	9169	1.34648e-05	4.63144e-05	18	2.01242	evm.model.scaffold101.8201,evm.model.scaffold41.3653,evm.model.scaffold125.9306,evm.model.scaffold125.9305,evm.model.scaffold770.20690,evm.model.scaffold50.4590,evm.model.scaffold104.8408,evm.model.scaffold25.2527,evm.model.scaffold770.20689,evm.model.scaffold864.21412,evm.model.scaffold59.5835,evm.model.scaffold399.16408,evm.model.scaffold226.12455,evm.model.scaffold59.5834,evm.model.scaffold110…
Biological process	cellular response to extracellular stimulus	GO:0031668	0.00771775	7	907	1.42861e-05	4.84461e-05	7	7.91151	evm.model.scaffold125.9306,evm.model.scaffold125.9305,evm.model.scaffold104.8408,evm.model.scaffold59.5835,evm.model.scaffold226.12455,evm.model.scaffold1109.22573,evm.model.scaffold86.7277,
Biological process	transmembrane receptor protein tyrosine kinase signaling pathway	GO:0007169	0.00516055	9	1744	1.45875e-05	4.93686e-05	9	5.29011	evm.model.scaffold125.9306,evm.model.scaffold125.9305,evm.model.scaffold104.8408,evm.model.scaffold864.21412,evm.model.scaffold226.12455,evm.model.scaffold59.5834,evm.model.scaffold1109.22574,evm.model.scaffold86.7277,evm.model.scaffold328.14855,
Biological process	embryonic epithelial tube formation	GO:0001838	0.0140056	5	357	1.89319e-05	6.25607e-05	5	14.3572	evm.model.scaffold125.9306,evm.model.scaffold104.8408,evm.model.scaffold59.5835,evm.model.scaffold1109.22573,evm.model.scaffold86.7277,
Biological process	regulation of metabolic process	GO:0019222	0.00162866	18	11052	2.09676e-05	6.91519e-05	18	1.76231	evm.model.scaffold101.8201,evm.model.scaffold340.15066,evm.model.scaffold41.3653,evm.model.scaffold125.9306,evm.model.scaffold125.9305,evm.model.scaffold770.20690,evm.model.scaffold50.4590,evm.model.scaffold104.8408,evm.model.scaffold25.2527,evm.model.scaffold770.20689,evm.model.scaffold864.21412,evm.model.scaffold59.5835,evm.model.scaffold399.16408,evm.model.scaffold226.12455,evm.model.scaffold5…
Biological process	regulation of ossification	GO:0030278	0.0136986	5	365	2.10612e-05	6.93248e-05	5	14.0425	evm.model.scaffold125.9306,evm.model.scaffold125.9305,evm.model.scaffold104.8408,evm.model.scaffold770.20689,evm.model.scaffold86.7277,
Biological process	signal transduction	GO:0007165	0.00162822	18	11055	2.10761e-05	6.92382e-05	18	1.76183	evm.model.scaffold101.8201,evm.model.scaffold340.15066,evm.model.scaffold41.3653,evm.model.scaffold125.9306,evm.model.scaffold125.9305,evm.model.scaffold770.20690,evm.model.scaffold50.4590,evm.model.scaffold104.8408,evm.model.scaffold25.2527,evm.model.scaffold770.20689,evm.model.scaffold864.21412,evm.model.scaffold59.5835,evm.model.scaffold399.16408,evm.model.scaffold226.12455,evm.model.scaffold5…
Biological process	heterocycle biosynthetic process	GO:0018130	0.00208384	17	8158	2.33214e-05	7.63162e-05	17	2.13616	evm.model.scaffold101.8201,evm.model.scaffold340.15066,evm.model.scaffold41.3653,evm.model.scaffold125.9306,evm.model.scaffold125.9305,evm.model.scaffold770.20690,evm.model.scaffold50.4590,evm.model.scaffold104.8408,evm.model.scaffold770.20689,evm.model.scaffold864.21412,evm.model.scaffold59.5835,evm.model.scaffold399.16408,evm.model.scaffold226.12455,evm.model.scaffold59.5834,evm.model.scaffold1…
Biological process	odontogenesis	GO:0042476	0.0134048	5	373	2.33732e-05	7.63373e-05	5	13.7414	evm.model.scaffold101.8201,evm.model.scaffold125.9306,evm.model.scaffold125.9305,evm.model.scaffold104.8408,evm.model.scaffold770.20689,
Biological process	aromatic compound biosynthetic process	GO:0019438	0.00207621	17	8188	2.47055e-05	8.05324e-05	17	2.12833	evm.model.scaffold101.8201,evm.model.scaffold340.15066,evm.model.scaffold41.3653,evm.model.scaffold125.9306,evm.model.scaffold125.9305,evm.model.scaffold770.20690,evm.model.scaffold50.4590,evm.model.scaffold104.8408,evm.model.scaffold770.20689,evm.model.scaffold864.21412,evm.model.scaffold59.5835,evm.model.scaffold399.16408,evm.model.scaffold226.12455,evm.model.scaffold59.5834,evm.model.scaffold1…
Biological process	cerebellum development	GO:0021549	0.0131926	5	379	2.52336e-05	8.20946e-05	5	13.5238	evm.model.scaffold101.8201,evm.model.scaffold125.9306,evm.model.scaffold770.20690,evm.model.scaffold50.4590,evm.model.scaffold1109.22573,
Biological process	positive regulation of Wnt signaling pathway	GO:0030177	0.0131926	5	379	2.52336e-05	8.20946e-05	5	13.5238	evm.model.scaffold125.9305,evm.model.scaffold770.20690,evm.model.scaffold770.20689,evm.model.scaffold59.5834,evm.model.scaffold1109.22574,
Biological process	BMP signaling pathway	GO:0030509	0.0131234	5	381	2.58787e-05	8.3869e-05	5	13.4528	evm.model.scaffold770.20690,evm.model.scaffold59.5835,evm.model.scaffold59.5834,evm.model.scaffold1109.22573,evm.model.scaffold1109.22574,
Biological process	regulation of extent of cell growth	GO:0061387	0.0130548	5	383	2.65366e-05	8.56711e-05	5	13.3826	evm.model.scaffold125.9306,evm.model.scaffold770.20690,evm.model.scaffold59.5834,evm.model.scaffold1109.22574,evm.model.scaffold86.7277,
Biological process	male gonad development	GO:0008584	0.0127877	5	391	2.92999e-05	9.35151e-05	5	13.1088	evm.model.scaffold125.9306,evm.model.scaffold125.9305,evm.model.scaffold104.8408,evm.model.scaffold226.12455,evm.model.scaffold86.7277,
Biological process	development of primary male sexual characteristics	GO:0046546	0.0127551	5	392	2.96605e-05	9.44867e-05	5	13.0753	evm.model.scaffold125.9306,evm.model.scaffold125.9305,evm.model.scaffold104.8408,evm.model.scaffold226.12455,evm.model.scaffold86.7277,
Biological process	negative regulation of Wnt signaling pathway	GO:0030178	0.0126904	5	394	3.0392e-05	9.62701e-05	5	13.009	evm.model.scaffold41.3653,evm.model.scaffold25.2527,evm.model.scaffold864.21412,evm.model.scaffold399.16408,evm.model.scaffold328.14855,
Biological process	regulation of muscle cell differentiation	GO:0051147	0.0126904	5	394	3.0392e-05	9.62701e-05	5	13.009	evm.model.scaffold125.9306,evm.model.scaffold104.8408,evm.model.scaffold59.5834,evm.model.scaffold1109.22574,evm.model.scaffold86.7277,
Biological process	regulation of gene expression	GO:0010468	0.00203617	17	8349	3.35285e-05	0.000105019	17	2.08729	evm.model.scaffold101.8201,evm.model.scaffold340.15066,evm.model.scaffold41.3653,evm.model.scaffold125.9306,evm.model.scaffold125.9305,evm.model.scaffold770.20690,evm.model.scaffold50.4590,evm.model.scaffold104.8408,evm.model.scaffold770.20689,evm.model.scaffold864.21412,evm.model.scaffold59.5835,evm.model.scaffold399.16408,evm.model.scaffold226.12455,evm.model.scaffold59.5834,evm.model.scaffold1…
Biological process	muscle organ development	GO:0007517	0.00676329	7	1035	3.36062e-05	0.000105066	7	6.93308	evm.model.scaffold340.15066,evm.model.scaffold125.9306,evm.model.scaffold125.9305,evm.model.scaffold104.8408,evm.model.scaffold770.20689,evm.model.scaffold226.12455,evm.model.scaffold86.7277,
Biological process	specification of symmetry	GO:0009799	0.00549828	8	1455	3.40682e-05	0.000106313	8	5.63632	evm.model.scaffold770.20690,evm.model.scaffold864.21412,evm.model.scaffold59.5835,evm.model.scaffold399.16408,evm.model.scaffold59.5834,evm.model.scaffold1109.22573,evm.model.scaffold1109.22574,evm.model.scaffold328.14855,
Biological process	determination of bilateral symmetry	GO:0009855	0.00549828	8	1455	3.40682e-05	0.000106313	8	5.63632	evm.model.scaffold770.20690,evm.model.scaffold864.21412,evm.model.scaffold59.5835,evm.model.scaffold399.16408,evm.model.scaffold59.5834,evm.model.scaffold1109.22573,evm.model.scaffold1109.22574,evm.model.scaffold328.14855,
Biological process	metencephalon development	GO:0022037	0.0123457	5	405	3.46707e-05	0.000107396	5	12.6556	evm.model.scaffold101.8201,evm.model.scaffold125.9306,evm.model.scaffold770.20690,evm.model.scaffold50.4590,evm.model.scaffold1109.22573,
Biological process	positive regulation of cellular process	GO:0048522	0.00157673	18	11416	3.88286e-05	0.000119615	18	1.70611	evm.model.scaffold101.8201,evm.model.scaffold340.15066,evm.model.scaffold41.3653,evm.model.scaffold125.9306,evm.model.scaffold125.9305,evm.model.scaffold770.20690,evm.model.scaffold50.4590,evm.model.scaffold104.8408,evm.model.scaffold25.2527,evm.model.scaffold770.20689,evm.model.scaffold864.21412,evm.model.scaffold59.5835,evm.model.scaffold399.16408,evm.model.scaffold226.12455,evm.model.scaffold5…
Biological process	positive regulation of MAPK cascade	GO:0043410	0.00660377	7	1060	3.91833e-05	0.000120487	7	6.76956	evm.model.scaffold101.8201,evm.model.scaffold125.9305,evm.model.scaffold50.4590,evm.model.scaffold104.8408,evm.model.scaffold399.16408,evm.model.scaffold1109.22573,evm.model.scaffold86.7277,
Biological process	neuron projection morphogenesis	GO:0048812	0.00350653	11	3137	3.96502e-05	0.000121258	11	3.59457	evm.model.scaffold101.8201,evm.model.scaffold125.9306,evm.model.scaffold770.20690,evm.model.scaffold50.4590,evm.model.scaffold104.8408,evm.model.scaffold864.21412,evm.model.scaffold59.5834,evm.model.scaffold1109.22573,evm.model.scaffold1109.22574,evm.model.scaffold86.7277,evm.model.scaffold328.14855,
Biological process	axon extension	GO:0048675	0.0118483	5	422	4.21903e-05	0.000128094	5	12.1458	evm.model.scaffold125.9306,evm.model.scaffold770.20690,evm.model.scaffold59.5834,evm.model.scaffold1109.22574,evm.model.scaffold86.7277,
Biological process	axon guidance	GO:0007411	0.00451581	9	1993	4.29127e-05	0.000130052	9	4.62918	evm.model.scaffold101.8201,evm.model.scaffold125.9306,evm.model.scaffold770.20690,evm.model.scaffold104.8408,evm.model.scaffold864.21412,evm.model.scaffold59.5834,evm.model.scaffold1109.22574,evm.model.scaffold86.7277,evm.model.scaffold328.14855,
Biological process	neuron projection guidance	GO:0097485	0.00450676	9	1997	4.36077e-05	0.000131448	9	4.6199	evm.model.scaffold101.8201,evm.model.scaffold125.9306,evm.model.scaffold770.20690,evm.model.scaffold104.8408,evm.model.scaffold864.21412,evm.model.scaffold59.5834,evm.model.scaffold1109.22574,evm.model.scaffold86.7277,evm.model.scaffold328.14855,
Biological process	plasma membrane bounded cell projection morphogenesis	GO:0120039	0.00347003	11	3170	4.38578e-05	0.000131966	11	3.55715	evm.model.scaffold101.8201,evm.model.scaffold125.9306,evm.model.scaffold770.20690,evm.model.scaffold50.4590,evm.model.scaffold104.8408,evm.model.scaffold864.21412,evm.model.scaffold59.5834,evm.model.scaffold1109.22573,evm.model.scaffold1109.22574,evm.model.scaffold86.7277,evm.model.scaffold328.14855,
Biological process	cell projection morphogenesis	GO:0048858	0.0034613	11	3178	4.49351e-05	0.000134966	11	3.54819	evm.model.scaffold101.8201,evm.model.scaffold125.9306,evm.model.scaffold770.20690,evm.model.scaffold50.4590,evm.model.scaffold104.8408,evm.model.scaffold864.21412,evm.model.scaffold59.5834,evm.model.scaffold1109.22573,evm.model.scaffold1109.22574,evm.model.scaffold86.7277,evm.model.scaffold328.14855,
Biological process	organic cyclic compound biosynthetic process	GO:1901362	0.00198993	17	8543	4.80149e-05	0.00014294	17	2.03989	evm.model.scaffold101.8201,evm.model.scaffold340.15066,evm.model.scaffold41.3653,evm.model.scaffold125.9306,evm.model.scaffold125.9305,evm.model.scaffold770.20690,evm.model.scaffold50.4590,evm.model.scaffold104.8408,evm.model.scaffold770.20689,evm.model.scaffold864.21412,evm.model.scaffold59.5835,evm.model.scaffold399.16408,evm.model.scaffold226.12455,evm.model.scaffold59.5834,evm.model.scaffold1…
Biological process	cellular response to BMP stimulus	GO:0071773	0.0115207	5	434	4.822e-05	0.000143297	5	11.81	evm.model.scaffold770.20690,evm.model.scaffold59.5835,evm.model.scaffold59.5834,evm.model.scaffold1109.22573,evm.model.scaffold1109.22574,
Biological process	locomotion	GO:0040011	0.00279871	13	4645	4.86364e-05	0.000144279	13	2.86897	evm.model.scaffold101.8201,evm.model.scaffold41.3653,evm.model.scaffold125.9306,evm.model.scaffold770.20690,evm.model.scaffold50.4590,evm.model.scaffold104.8408,evm.model.scaffold25.2527,evm.model.scaffold864.21412,evm.model.scaffold399.16408,evm.model.scaffold59.5834,evm.model.scaffold1109.22574,evm.model.scaffold86.7277,evm.model.scaffold328.14855,
Biological process	response to BMP	GO:0071772	0.0114416	5	437	4.9827e-05	0.000146264	5	11.7289	evm.model.scaffold770.20690,evm.model.scaffold59.5835,evm.model.scaffold59.5834,evm.model.scaffold1109.22573,evm.model.scaffold1109.22574,
Biological process	cell part morphogenesis	GO:0032990	0.00342146	11	3215	5.02255e-05	0.000147176	11	3.50736	evm.model.scaffold101.8201,evm.model.scaffold125.9306,evm.model.scaffold770.20690,evm.model.scaffold50.4590,evm.model.scaffold104.8408,evm.model.scaffold864.21412,evm.model.scaffold59.5834,evm.model.scaffold1109.22573,evm.model.scaffold1109.22574,evm.model.scaffold86.7277,evm.model.scaffold328.14855,
Biological process	regulation of developmental growth	GO:0048638	0.00615114	7	1138	6.17336e-05	0.000176292	7	6.30557	evm.model.scaffold340.15066,evm.model.scaffold125.9306,evm.model.scaffold770.20690,evm.model.scaffold226.12455,evm.model.scaffold59.5834,evm.model.scaffold1109.22574,evm.model.scaffold86.7277,
Biological process	signaling	GO:0023052	0.00153702	18	11711	6.30719e-05	0.000179808	18	1.66314	evm.model.scaffold101.8201,evm.model.scaffold340.15066,evm.model.scaffold41.3653,evm.model.scaffold125.9306,evm.model.scaffold125.9305,evm.model.scaffold770.20690,evm.model.scaffold50.4590,evm.model.scaffold104.8408,evm.model.scaffold25.2527,evm.model.scaffold770.20689,evm.model.scaffold864.21412,evm.model.scaffold59.5835,evm.model.scaffold399.16408,evm.model.scaffold226.12455,evm.model.scaffold5…
Biological process	axonogenesis	GO:0007409	0.00374953	10	2667	6.4426e-05	0.000182432	10	3.84366	evm.model.scaffold101.8201,evm.model.scaffold125.9306,evm.model.scaffold770.20690,evm.model.scaffold50.4590,evm.model.scaffold104.8408,evm.model.scaffold864.21412,evm.model.scaffold59.5834,evm.model.scaffold1109.22574,evm.model.scaffold86.7277,evm.model.scaffold328.14855,
Biological process	placenta development	GO:0001890	0.0107991	5	463	6.55659e-05	0.000185348	5	11.0703	evm.model.scaffold101.8201,evm.model.scaffold340.15066,evm.model.scaffold104.8408,evm.model.scaffold226.12455,evm.model.scaffold1109.22573,
Biological process	regulation of GTPase activity	GO:0043087	0.00770218	6	779	6.96476e-05	0.000196226	6	7.89555	evm.model.scaffold41.3653,evm.model.scaffold125.9306,evm.model.scaffold104.8408,evm.model.scaffold25.2527,evm.model.scaffold399.16408,evm.model.scaffold86.7277,
Biological process	negative regulation of response to stimulus	GO:0048585	0.00297471	12	4034	7.09507e-05	0.000198238	12	3.0494	evm.model.scaffold101.8201,evm.model.scaffold41.3653,evm.model.scaffold125.9306,evm.model.scaffold770.20690,evm.model.scaffold104.8408,evm.model.scaffold25.2527,evm.model.scaffold864.21412,evm.model.scaffold399.16408,evm.model.scaffold59.5834,evm.model.scaffold1109.22574,evm.model.scaffold86.7277,evm.model.scaffold328.14855,
Biological process	multicellular organism development	GO:0007275	0.00152143	18	11831	7.65636e-05	0.000211809	18	1.64627	evm.model.scaffold101.8201,evm.model.scaffold340.15066,evm.model.scaffold41.3653,evm.model.scaffold125.9306,evm.model.scaffold125.9305,evm.model.scaffold770.20690,evm.model.scaffold50.4590,evm.model.scaffold104.8408,evm.model.scaffold25.2527,evm.model.scaffold770.20689,evm.model.scaffold864.21412,evm.model.scaffold59.5835,evm.model.scaffold399.16408,evm.model.scaffold226.12455,evm.model.scaffold5…
Biological process	cell communication	GO:0007154	0.00151681	18	11867	8.11169e-05	0.000224037	18	1.64127	evm.model.scaffold101.8201,evm.model.scaffold340.15066,evm.model.scaffold41.3653,evm.model.scaffold125.9306,evm.model.scaffold125.9305,evm.model.scaffold770.20690,evm.model.scaffold50.4590,evm.model.scaffold104.8408,evm.model.scaffold25.2527,evm.model.scaffold770.20689,evm.model.scaffold864.21412,evm.model.scaffold59.5835,evm.model.scaffold399.16408,evm.model.scaffold226.12455,evm.model.scaffold5…
Biological process	positive regulation of cell population proliferation	GO:0008284	0.00321168	11	3425	9.19211e-05	0.000252221	11	3.29231	evm.model.scaffold101.8201,evm.model.scaffold340.15066,evm.model.scaffold125.9306,evm.model.scaffold125.9305,evm.model.scaffold50.4590,evm.model.scaffold104.8408,evm.model.scaffold770.20689,evm.model.scaffold226.12455,evm.model.scaffold59.5834,evm.model.scaffold1109.22574,evm.model.scaffold86.7277,
Biological process	axon development	GO:0061564	0.00359712	10	2780	9.25197e-05	0.00025345	10	3.68743	evm.model.scaffold101.8201,evm.model.scaffold125.9306,evm.model.scaffold770.20690,evm.model.scaffold50.4590,evm.model.scaffold104.8408,evm.model.scaffold864.21412,evm.model.scaffold59.5834,evm.model.scaffold1109.22574,evm.model.scaffold86.7277,evm.model.scaffold328.14855,
Biological process	skeletal muscle tissue development	GO:0007519	0.01	5	500	9.43126e-05	0.000257523	5	10.2511	evm.model.scaffold125.9306,evm.model.scaffold125.9305,evm.model.scaffold104.8408,evm.model.scaffold770.20689,evm.model.scaffold86.7277,
Biological process	positive regulation of protein-containing complex assembly	GO:0031334	0.00992063	5	504	9.79236e-05	0.000266949	5	10.1697	evm.model.scaffold125.9305,evm.model.scaffold770.20690,evm.model.scaffold770.20689,evm.model.scaffold59.5835,evm.model.scaffold1109.22573,
Biological process	response to nutrient levels	GO:0031667	0.00473093	8	1691	0.000100212	0.000271429	8	4.8497	evm.model.scaffold125.9306,evm.model.scaffold125.9305,evm.model.scaffold104.8408,evm.model.scaffold59.5835,evm.model.scaffold399.16408,evm.model.scaffold226.12455,evm.model.scaffold1109.22573,evm.model.scaffold86.7277,
Biological process	cell morphogenesis	GO:0000902	0.00284091	12	4224	0.000114152	0.000305252	12	2.91223	evm.model.scaffold101.8201,evm.model.scaffold125.9306,evm.model.scaffold770.20690,evm.model.scaffold50.4590,evm.model.scaffold104.8408,evm.model.scaffold25.2527,evm.model.scaffold864.21412,evm.model.scaffold59.5834,evm.model.scaffold1109.22573,evm.model.scaffold1109.22574,evm.model.scaffold86.7277,evm.model.scaffold328.14855,
Biological process	regulation of axonogenesis	GO:0050770	0.0095057	5	526	0.000119735	0.000319168	5	9.74435	evm.model.scaffold101.8201,evm.model.scaffold770.20690,evm.model.scaffold50.4590,evm.model.scaffold59.5834,evm.model.scaffold1109.22574,
Biological process	cellular component morphogenesis	GO:0032989	0.00309772	11	3551	0.000129391	0.000341656	11	3.17549	evm.model.scaffold101.8201,evm.model.scaffold125.9306,evm.model.scaffold770.20690,evm.model.scaffold50.4590,evm.model.scaffold104.8408,evm.model.scaffold864.21412,evm.model.scaffold59.5834,evm.model.scaffold1109.22573,evm.model.scaffold1109.22574,evm.model.scaffold86.7277,evm.model.scaffold328.14855,
Biological process	negative regulation of biological process	GO:0048519	0.00171805	18	10477	0.000131702	0.00034613	18	1.76118	evm.model.scaffold101.8201,evm.model.scaffold41.3653,evm.model.scaffold125.9306,evm.model.scaffold125.9305,evm.model.scaffold770.20690,evm.model.scaffold50.4590,evm.model.scaffold104.8408,evm.model.scaffold25.2527,evm.model.scaffold770.20689,evm.model.scaffold864.21412,evm.model.scaffold59.5835,evm.model.scaffold399.16408,evm.model.scaffold226.12455,evm.model.scaffold59.5834,evm.model.scaffold110…
Biological process	skeletal muscle organ development	GO:0060538	0.00931099	5	537	0.000131957	0.000346259	5	9.54474	evm.model.scaffold125.9306,evm.model.scaffold125.9305,evm.model.scaffold104.8408,evm.model.scaffold770.20689,evm.model.scaffold86.7277,
Biological process	circulatory system development	GO:0072359	0.00280047	12	4285	0.000132259	0.000346511	12	2.87077	evm.model.scaffold101.8201,evm.model.scaffold340.15066,evm.model.scaffold125.9306,evm.model.scaffold50.4590,evm.model.scaffold104.8408,evm.model.scaffold25.2527,evm.model.scaffold864.21412,evm.model.scaffold399.16408,evm.model.scaffold226.12455,evm.model.scaffold1109.22573,evm.model.scaffold86.7277,evm.model.scaffold328.14855,
Biological process	neuron projection extension	GO:1990138	0.00924214	5	541	0.000136632	0.00035741	5	9.47417	evm.model.scaffold125.9306,evm.model.scaffold770.20690,evm.model.scaffold59.5834,evm.model.scaffold1109.22574,evm.model.scaffold86.7277,
Biological process	positive regulation of biological process	GO:0048518	0.00147263	18	12223	0.000142297	0.000369356	18	1.59347	evm.model.scaffold101.8201,evm.model.scaffold340.15066,evm.model.scaffold41.3653,evm.model.scaffold125.9306,evm.model.scaffold125.9305,evm.model.scaffold770.20690,evm.model.scaffold50.4590,evm.model.scaffold104.8408,evm.model.scaffold25.2527,evm.model.scaffold770.20689,evm.model.scaffold864.21412,evm.model.scaffold59.5835,evm.model.scaffold399.16408,evm.model.scaffold226.12455,evm.model.scaffold5…
Biological process	muscle cell proliferation	GO:0033002	0.00899281	5	556	0.000155309	0.00040066	5	9.21857	evm.model.scaffold340.15066,evm.model.scaffold125.9306,evm.model.scaffold104.8408,evm.model.scaffold226.12455,evm.model.scaffold86.7277,
Biological process	blood vessel morphogenesis	GO:0048514	0.00440044	8	1818	0.000167223	0.000428112	8	4.51091	evm.model.scaffold101.8201,evm.model.scaffold125.9306,evm.model.scaffold50.4590,evm.model.scaffold104.8408,evm.model.scaffold25.2527,evm.model.scaffold399.16408,evm.model.scaffold1109.22573,evm.model.scaffold86.7277,
Biological process	regulation of transcription by RNA polymerase II	GO:0006357	0.0030137	11	3650	0.000167574	0.000428357	11	3.08936	evm.model.scaffold101.8201,evm.model.scaffold340.15066,evm.model.scaffold41.3653,evm.model.scaffold125.9305,evm.model.scaffold50.4590,evm.model.scaffold770.20689,evm.model.scaffold864.21412,evm.model.scaffold226.12455,evm.model.scaffold59.5834,evm.model.scaffold1109.22574,evm.model.scaffold328.14855,
Biological process	positive regulation of developmental growth	GO:0048639	0.00877193	5	570	0.000174459	0.000443263	5	8.99215	evm.model.scaffold340.15066,evm.model.scaffold770.20690,evm.model.scaffold226.12455,evm.model.scaffold59.5834,evm.model.scaffold1109.22574,
Biological process	macromolecule biosynthetic process	GO:0009059	0.00182169	17	9332	0.000188678	0.000473667	17	1.86742	evm.model.scaffold101.8201,evm.model.scaffold340.15066,evm.model.scaffold41.3653,evm.model.scaffold125.9306,evm.model.scaffold125.9305,evm.model.scaffold770.20690,evm.model.scaffold50.4590,evm.model.scaffold104.8408,evm.model.scaffold770.20689,evm.model.scaffold864.21412,evm.model.scaffold59.5835,evm.model.scaffold399.16408,evm.model.scaffold226.12455,evm.model.scaffold59.5834,evm.model.scaffold1…
Biological process	response to chemical	GO:0042221	0.00167895	18	10721	0.000194566	0.00048772	18	1.7211	evm.model.scaffold101.8201,evm.model.scaffold340.15066,evm.model.scaffold125.9306,evm.model.scaffold125.9305,evm.model.scaffold770.20690,evm.model.scaffold50.4590,evm.model.scaffold104.8408,evm.model.scaffold25.2527,evm.model.scaffold770.20689,evm.model.scaffold864.21412,evm.model.scaffold59.5835,evm.model.scaffold399.16408,evm.model.scaffold226.12455,evm.model.scaffold59.5834,evm.model.scaffold1…
Biological process	cell morphogenesis involved in neuron differentiation	GO:0048667	0.00327976	10	3049	0.000205071	0.000510251	10	3.3621	evm.model.scaffold101.8201,evm.model.scaffold125.9306,evm.model.scaffold770.20690,evm.model.scaffold50.4590,evm.model.scaffold104.8408,evm.model.scaffold864.21412,evm.model.scaffold59.5834,evm.model.scaffold1109.22574,evm.model.scaffold86.7277,evm.model.scaffold328.14855,
Biological process	regulation of epithelial cell proliferation	GO:0050678	0.00427122	8	1873	0.000206121	0.000510596	8	4.37845	evm.model.scaffold101.8201,evm.model.scaffold340.15066,evm.model.scaffold125.9305,evm.model.scaffold50.4590,evm.model.scaffold770.20689,evm.model.scaffold226.12455,evm.model.scaffold59.5834,evm.model.scaffold1109.22574,
Biological process	response to extracellular stimulus	GO:0009991	0.00423504	8	1889	0.000218758	0.000538729	8	4.34137	evm.model.scaffold125.9306,evm.model.scaffold125.9305,evm.model.scaffold104.8408,evm.model.scaffold59.5835,evm.model.scaffold399.16408,evm.model.scaffold226.12455,evm.model.scaffold1109.22573,evm.model.scaffold86.7277,
Biological process	response to wounding	GO:0009611	0.00420831	8	1901	0.000228655	0.000561458	8	4.31396	evm.model.scaffold101.8201,evm.model.scaffold41.3653,evm.model.scaffold125.9306,evm.model.scaffold50.4590,evm.model.scaffold104.8408,evm.model.scaffold25.2527,evm.model.scaffold770.20689,evm.model.scaffold86.7277,
Biological process	regulation of cell junction assembly	GO:1901888	0.00826446	5	605	0.000230298	0.000564666	5	8.47194	evm.model.scaffold101.8201,evm.model.scaffold125.9306,evm.model.scaffold50.4590,evm.model.scaffold104.8408,evm.model.scaffold86.7277,
Biological process	regulation of cell size	GO:0008361	0.00809061	5	618	0.000254197	0.00061965	5	8.29373	evm.model.scaffold125.9306,evm.model.scaffold770.20690,evm.model.scaffold59.5834,evm.model.scaffold1109.22574,evm.model.scaffold86.7277,
Biological process	regulation of actin filament organization	GO:0110053	0.00793651	5	630	0.000277901	0.000673531	5	8.13576	evm.model.scaffold125.9306,evm.model.scaffold104.8408,evm.model.scaffold399.16408,evm.model.scaffold1109.22574,evm.model.scaffold86.7277,
Biological process	transcription by RNA polymerase II	GO:0006366	0.00284091	11	3872	0.000290495	0.000701023	11	2.91223	evm.model.scaffold101.8201,evm.model.scaffold340.15066,evm.model.scaffold41.3653,evm.model.scaffold125.9305,evm.model.scaffold50.4590,evm.model.scaffold770.20689,evm.model.scaffold864.21412,evm.model.scaffold226.12455,evm.model.scaffold59.5834,evm.model.scaffold1109.22574,evm.model.scaffold328.14855,
Biological process	nucleic acid metabolic process	GO:0090304	0.00177028	17	9603	0.000292581	0.000705044	17	1.81472	evm.model.scaffold101.8201,evm.model.scaffold340.15066,evm.model.scaffold41.3653,evm.model.scaffold125.9306,evm.model.scaffold125.9305,evm.model.scaffold770.20690,evm.model.scaffold50.4590,evm.model.scaffold104.8408,evm.model.scaffold770.20689,evm.model.scaffold864.21412,evm.model.scaffold59.5835,evm.model.scaffold399.16408,evm.model.scaffold226.12455,evm.model.scaffold59.5834,evm.model.scaffold1…
Biological process	positive regulation of cell cycle process	GO:0090068	0.0078125	5	640	0.000298917	0.000719282	5	8.00863	evm.model.scaffold125.9306,evm.model.scaffold125.9305,evm.model.scaffold104.8408,evm.model.scaffold770.20689,evm.model.scaffold86.7277,
Biological process	wound healing	GO:0042060	0.0047619	7	1470	0.000308297	0.000740794	7	4.88145	evm.model.scaffold101.8201,evm.model.scaffold41.3653,evm.model.scaffold125.9306,evm.model.scaffold50.4590,evm.model.scaffold104.8408,evm.model.scaffold25.2527,evm.model.scaffold86.7277,
Biological process	reproductive process	GO:0022414	0.00256904	12	4671	0.000317543	0.000758675	12	2.63354	evm.model.scaffold101.8201,evm.model.scaffold125.9306,evm.model.scaffold125.9305,evm.model.scaffold770.20690,evm.model.scaffold50.4590,evm.model.scaffold104.8408,evm.model.scaffold59.5835,evm.model.scaffold226.12455,evm.model.scaffold59.5834,evm.model.scaffold1109.22573,evm.model.scaffold1109.22574,evm.model.scaffold86.7277,
Biological process	cell junction organization	GO:0034330	0.004002	8	1999	0.000324352	0.000773843	8	4.10247	evm.model.scaffold101.8201,evm.model.scaffold125.9306,evm.model.scaffold50.4590,evm.model.scaffold104.8408,evm.model.scaffold399.16408,evm.model.scaffold1109.22573,evm.model.scaffold1109.22574,evm.model.scaffold86.7277,
Biological process	regulation of growth	GO:0040008	0.00398804	8	2006	0.000332298	0.000791678	8	4.08816	evm.model.scaffold340.15066,evm.model.scaffold125.9306,evm.model.scaffold770.20690,evm.model.scaffold399.16408,evm.model.scaffold226.12455,evm.model.scaffold59.5834,evm.model.scaffold1109.22574,evm.model.scaffold86.7277,
Biological process	cellular nitrogen compound biosynthetic process	GO:0044271	0.00175457	17	9689	0.000335238	0.000797553	17	1.79862	evm.model.scaffold101.8201,evm.model.scaffold340.15066,evm.model.scaffold41.3653,evm.model.scaffold125.9306,evm.model.scaffold125.9305,evm.model.scaffold770.20690,evm.model.scaffold50.4590,evm.model.scaffold104.8408,evm.model.scaffold770.20689,evm.model.scaffold864.21412,evm.model.scaffold59.5835,evm.model.scaffold399.16408,evm.model.scaffold226.12455,evm.model.scaffold59.5834,evm.model.scaffold1…
Biological process	positive regulation of neurogenesis	GO:0050769	0.0075188	5	665	0.000356778	0.000845212	5	7.70756	evm.model.scaffold340.15066,evm.model.scaffold770.20690,evm.model.scaffold226.12455,evm.model.scaffold59.5834,evm.model.scaffold1109.22574,
Biological process	regulation of cellular response to stress	GO:0080135	0.00460224	7	1521	0.000380399	0.000894869	7	4.71778	evm.model.scaffold101.8201,evm.model.scaffold125.9305,evm.model.scaffold50.4590,evm.model.scaffold104.8408,evm.model.scaffold399.16408,evm.model.scaffold1109.22573,evm.model.scaffold86.7277,
Biological process	reproduction	GO:0000003	0.00251151	12	4778	0.000398467	0.000933456	12	2.57456	evm.model.scaffold101.8201,evm.model.scaffold125.9306,evm.model.scaffold125.9305,evm.model.scaffold770.20690,evm.model.scaffold50.4590,evm.model.scaffold104.8408,evm.model.scaffold59.5835,evm.model.scaffold226.12455,evm.model.scaffold59.5834,evm.model.scaffold1109.22573,evm.model.scaffold1109.22574,evm.model.scaffold86.7277,
Biological process	anatomical structure development	GO:0048856	0.00138889	18	12960	0.000433169	0.00100634	18	1.50285	evm.model.scaffold101.8201,evm.model.scaffold340.15066,evm.model.scaffold41.3653,evm.model.scaffold125.9306,evm.model.scaffold125.9305,evm.model.scaffold770.20690,evm.model.scaffold50.4590,evm.model.scaffold104.8408,evm.model.scaffold25.2527,evm.model.scaffold770.20689,evm.model.scaffold864.21412,evm.model.scaffold59.5835,evm.model.scaffold399.16408,evm.model.scaffold226.12455,evm.model.scaffold5…
Biological process	cell growth	GO:0016049	0.00448718	7	1560	0.000444313	0.00102656	7	4.59983	evm.model.scaffold125.9306,evm.model.scaffold770.20690,evm.model.scaffold25.2527,evm.model.scaffold399.16408,evm.model.scaffold59.5834,evm.model.scaffold1109.22574,evm.model.scaffold86.7277,
Biological process	regulation of MAPK cascade	GO:0043408	0.0044164	7	1585	0.000489677	0.00112365	7	4.52728	evm.model.scaffold101.8201,evm.model.scaffold125.9305,evm.model.scaffold50.4590,evm.model.scaffold104.8408,evm.model.scaffold399.16408,evm.model.scaffold1109.22573,evm.model.scaffold86.7277,
Biological process	gonad development	GO:0008406	0.00701262	5	713	0.000491431	0.00112614	5	7.18868	evm.model.scaffold125.9306,evm.model.scaffold125.9305,evm.model.scaffold104.8408,evm.model.scaffold226.12455,evm.model.scaffold86.7277,
Biological process	regulation of hydrolase activity	GO:0051336	0.00376648	8	2124	0.000492582	0.00112724	8	3.86104	evm.model.scaffold41.3653,evm.model.scaffold125.9306,evm.model.scaffold104.8408,evm.model.scaffold25.2527,evm.model.scaffold59.5835,evm.model.scaffold399.16408,evm.model.scaffold1109.22573,evm.model.scaffold86.7277,
Biological process	neuron projection development	GO:0031175	0.00268227	11	4101	0.000492691	0.00112596	11	2.74961	evm.model.scaffold101.8201,evm.model.scaffold125.9306,evm.model.scaffold770.20690,evm.model.scaffold50.4590,evm.model.scaffold104.8408,evm.model.scaffold864.21412,evm.model.scaffold59.5834,evm.model.scaffold1109.22573,evm.model.scaffold1109.22574,evm.model.scaffold86.7277,evm.model.scaffold328.14855,
Biological process	protein-containing complex disassembly	GO:0032984	0.00692521	5	722	0.000520464	0.00118141	5	7.09907	evm.model.scaffold770.20690,evm.model.scaffold864.21412,evm.model.scaffold59.5834,evm.model.scaffold1109.22574,evm.model.scaffold328.14855,
Biological process	negative regulation of cell communication	GO:0010648	0.00292569	10	3418	0.000537818	0.00121099	10	2.99914	evm.model.scaffold101.8201,evm.model.scaffold41.3653,evm.model.scaffold125.9306,evm.model.scaffold104.8408,evm.model.scaffold25.2527,evm.model.scaffold864.21412,evm.model.scaffold399.16408,evm.model.scaffold1109.22574,evm.model.scaffold86.7277,evm.model.scaffold328.14855,
Biological process	negative regulation of signaling	GO:0023057	0.00292569	10	3418	0.000537818	0.00121099	10	2.99914	evm.model.scaffold101.8201,evm.model.scaffold41.3653,evm.model.scaffold125.9306,evm.model.scaffold104.8408,evm.model.scaffold25.2527,evm.model.scaffold864.21412,evm.model.scaffold399.16408,evm.model.scaffold1109.22574,evm.model.scaffold86.7277,evm.model.scaffold328.14855,
Biological process	development of primary sexual characteristics	GO:0045137	0.00684932	5	730	0.000547349	0.00122752	5	7.02127	evm.model.scaffold125.9306,evm.model.scaffold125.9305,evm.model.scaffold104.8408,evm.model.scaffold226.12455,evm.model.scaffold86.7277,
Biological process	gene expression	GO:0010467	0.00169593	17	10024	0.000561857	0.00125671	17	1.73851	evm.model.scaffold101.8201,evm.model.scaffold340.15066,evm.model.scaffold41.3653,evm.model.scaffold125.9306,evm.model.scaffold125.9305,evm.model.scaffold770.20690,evm.model.scaffold50.4590,evm.model.scaffold104.8408,evm.model.scaffold770.20689,evm.model.scaffold864.21412,evm.model.scaffold59.5835,evm.model.scaffold399.16408,evm.model.scaffold226.12455,evm.model.scaffold59.5834,evm.model.scaffold1…
Biological process	regulation of cell migration	GO:0030334	0.00367141	8	2179	0.000586624	0.00131036	8	3.76358	evm.model.scaffold101.8201,evm.model.scaffold41.3653,evm.model.scaffold125.9306,evm.model.scaffold50.4590,evm.model.scaffold104.8408,evm.model.scaffold25.2527,evm.model.scaffold399.16408,evm.model.scaffold86.7277,
Biological process	cellular response to stimulus	GO:0051716	0.00144202	19	13176	0.000593122	0.00132312	18	1.47822	evm.model.scaffold101.8201,evm.model.scaffold340.15066,evm.model.scaffold41.3653,evm.model.scaffold125.9306,evm.model.scaffold125.9305,evm.model.scaffold770.20690,evm.model.scaffold50.4590,evm.model.scaffold104.8408,evm.model.scaffold25.2527,evm.model.scaffold770.20689,evm.model.scaffold864.21412,evm.model.scaffold59.5835,evm.model.scaffold399.16408,evm.model.scaffold226.12455,evm.model.scaffold5…
Biological process	cell morphogenesis involved in differentiation	GO:0000904	0.00287522	10	3478	0.000621551	0.00137922	10	2.9474	evm.model.scaffold101.8201,evm.model.scaffold125.9306,evm.model.scaffold770.20690,evm.model.scaffold50.4590,evm.model.scaffold104.8408,evm.model.scaffold864.21412,evm.model.scaffold59.5834,evm.model.scaffold1109.22574,evm.model.scaffold86.7277,evm.model.scaffold328.14855,
Biological process	negative regulation of response to external stimulus	GO:0032102	0.00509771	6	1177	0.000659286	0.00145719	6	5.22569	evm.model.scaffold125.9306,evm.model.scaffold770.20690,evm.model.scaffold104.8408,evm.model.scaffold59.5834,evm.model.scaffold1109.22574,evm.model.scaffold86.7277,
Biological process	neural tube patterning	GO:0021532	0.00506757	6	1184	0.000680379	0.0014979	6	5.19479	evm.model.scaffold125.9306,evm.model.scaffold125.9305,evm.model.scaffold770.20690,evm.model.scaffold25.2527,evm.model.scaffold770.20689,evm.model.scaffold1109.22573,
Biological process	cell junction assembly	GO:0034329	0.00503778	6	1191	0.000701998	0.00153945	6	5.16426	evm.model.scaffold101.8201,evm.model.scaffold125.9306,evm.model.scaffold50.4590,evm.model.scaffold104.8408,evm.model.scaffold399.16408,evm.model.scaffold86.7277,
Biological process	regulation of apoptotic process	GO:0042981	0.00279642	10	3576	0.000782114	0.00170846	10	2.86663	evm.model.scaffold101.8201,evm.model.scaffold125.9306,evm.model.scaffold125.9305,evm.model.scaffold50.4590,evm.model.scaffold104.8408,evm.model.scaffold770.20689,evm.model.scaffold59.5835,evm.model.scaffold399.16408,evm.model.scaffold1109.22573,evm.model.scaffold86.7277,
Biological process	regulation of cell growth	GO:0001558	0.004914	6	1221	0.000800834	0.00174709	6	5.03737	evm.model.scaffold125.9306,evm.model.scaffold770.20690,evm.model.scaffold399.16408,evm.model.scaffold59.5834,evm.model.scaffold1109.22574,evm.model.scaffold86.7277,
Biological process	negative regulation of apoptotic process	GO:0043066	0.0035057	8	2282	0.000802594	0.00174866	8	3.59371	evm.model.scaffold101.8201,evm.model.scaffold125.9306,evm.model.scaffold50.4590,evm.model.scaffold104.8408,evm.model.scaffold59.5835,evm.model.scaffold399.16408,evm.model.scaffold1109.22573,evm.model.scaffold86.7277,
Biological process	regulation of cell motility	GO:2000145	0.00347222	8	2304	0.000856283	0.00185363	8	3.55939	evm.model.scaffold101.8201,evm.model.scaffold41.3653,evm.model.scaffold125.9306,evm.model.scaffold50.4590,evm.model.scaffold104.8408,evm.model.scaffold25.2527,evm.model.scaffold399.16408,evm.model.scaffold86.7277,
Biological process	negative regulation of programmed cell death	GO:0043069	0.00344531	8	2322	0.000902372	0.00193843	8	3.5318	evm.model.scaffold101.8201,evm.model.scaffold125.9306,evm.model.scaffold50.4590,evm.model.scaffold104.8408,evm.model.scaffold59.5835,evm.model.scaffold399.16408,evm.model.scaffold1109.22573,evm.model.scaffold86.7277,
Biological process	apoptotic process	GO:0006915	0.00250569	11	4390	0.000912421	0.00195752	11	2.5686	evm.model.scaffold101.8201,evm.model.scaffold125.9306,evm.model.scaffold125.9305,evm.model.scaffold770.20690,evm.model.scaffold50.4590,evm.model.scaffold104.8408,evm.model.scaffold770.20689,evm.model.scaffold59.5835,evm.model.scaffold399.16408,evm.model.scaffold1109.22573,evm.model.scaffold86.7277,
Biological process	positive regulation of cell cycle	GO:0045787	0.00610501	5	819	0.000922764	0.00197718	5	6.25827	evm.model.scaffold125.9306,evm.model.scaffold125.9305,evm.model.scaffold104.8408,evm.model.scaffold770.20689,evm.model.scaffold86.7277,
Biological process	positive regulation of growth	GO:0045927	0.00607533	5	823	0.000943264	0.00201597	5	6.22786	evm.model.scaffold340.15066,evm.model.scaffold770.20690,evm.model.scaffold226.12455,evm.model.scaffold59.5834,evm.model.scaffold1109.22574,
Biological process	cell migration	GO:0016477	0.00273149	10	3661	0.000948614	0.00202483	10	2.80007	evm.model.scaffold101.8201,evm.model.scaffold41.3653,evm.model.scaffold125.9306,evm.model.scaffold50.4590,evm.model.scaffold104.8408,evm.model.scaffold25.2527,evm.model.scaffold864.21412,evm.model.scaffold399.16408,evm.model.scaffold86.7277,evm.model.scaffold328.14855,
Biological process	chemotaxis	GO:0006935	0.003003	9	2997	0.00101224	0.00214162	9	3.07839	evm.model.scaffold101.8201,evm.model.scaffold125.9306,evm.model.scaffold770.20690,evm.model.scaffold104.8408,evm.model.scaffold864.21412,evm.model.scaffold59.5834,evm.model.scaffold1109.22574,evm.model.scaffold86.7277,evm.model.scaffold328.14855,
Biological process	transmembrane receptor protein serine/threonine kinase signaling pathway	GO:0007178	0.00598086	5	836	0.00101226	0.00213897	5	6.13101	evm.model.scaffold770.20690,evm.model.scaffold59.5835,evm.model.scaffold59.5834,evm.model.scaffold1109.22573,evm.model.scaffold1109.22574,
Biological process	developmental process	GO:0032502	0.00132763	18	13558	0.00102125	0.00215526	19	1.43657	evm.model.scaffold101.8201,evm.model.scaffold340.15066,evm.model.scaffold41.3653,evm.model.scaffold125.9306,evm.model.scaffold125.9305,evm.model.scaffold770.20690,evm.model.scaffold50.4590,evm.model.scaffold104.8408,evm.model.scaffold25.2527,evm.model.scaffold770.20689,evm.model.scaffold864.21412,evm.model.scaffold59.5835,evm.model.scaffold399.16408,evm.model.scaffold226.12455,evm.model.scaffold5…
Biological process	developmental cell growth	GO:0048588	0.0059312	5	843	0.00105095	0.00220136	5	6.0801	evm.model.scaffold125.9306,evm.model.scaffold770.20690,evm.model.scaffold59.5834,evm.model.scaffold1109.22574,evm.model.scaffold86.7277,
Biological process	positive regulation of hydrolase activity	GO:0051345	0.00458015	6	1310	0.00115931	0.0024044	6	4.69514	evm.model.scaffold41.3653,evm.model.scaffold125.9306,evm.model.scaffold104.8408,evm.model.scaffold25.2527,evm.model.scaffold399.16408,evm.model.scaffold86.7277,
Biological process	taxis	GO:0042330	0.00294503	9	3056	0.0011697	0.00242294	9	3.01896	evm.model.scaffold101.8201,evm.model.scaffold125.9306,evm.model.scaffold770.20690,evm.model.scaffold104.8408,evm.model.scaffold864.21412,evm.model.scaffold59.5834,evm.model.scaffold1109.22574,evm.model.scaffold86.7277,evm.model.scaffold328.14855,
Biological process	negative regulation of DNA-templated transcription	GO:0045892	0.00330852	8	2418	0.00118387	0.00244628	8	3.39158	evm.model.scaffold125.9306,evm.model.scaffold125.9305,evm.model.scaffold770.20690,evm.model.scaffold104.8408,evm.model.scaffold770.20689,evm.model.scaffold59.5835,evm.model.scaffold399.16408,evm.model.scaffold86.7277,
Biological process	neuron development	GO:0048666	0.00242933	11	4528	0.00120274	0.00248223	11	2.49032	evm.model.scaffold101.8201,evm.model.scaffold125.9306,evm.model.scaffold770.20690,evm.model.scaffold50.4590,evm.model.scaffold104.8408,evm.model.scaffold864.21412,evm.model.scaffold59.5834,evm.model.scaffold1109.22573,evm.model.scaffold1109.22574,evm.model.scaffold86.7277,evm.model.scaffold328.14855,
Biological process	negative regulation of nucleic acid-templated transcription	GO:1903507	0.00329218	8	2430	0.00122361	0.0025191	8	3.37483	evm.model.scaffold125.9306,evm.model.scaffold125.9305,evm.model.scaffold770.20690,evm.model.scaffold104.8408,evm.model.scaffold770.20689,evm.model.scaffold59.5835,evm.model.scaffold399.16408,evm.model.scaffold86.7277,
Biological process	negative regulation of RNA biosynthetic process	GO:1902679	0.00329083	8	2431	0.00122697	0.00252293	8	3.37344	evm.model.scaffold125.9306,evm.model.scaffold125.9305,evm.model.scaffold770.20690,evm.model.scaffold104.8408,evm.model.scaffold770.20689,evm.model.scaffold59.5835,evm.model.scaffold399.16408,evm.model.scaffold86.7277,
Biological process	regulation of cell cycle process	GO:0010564	0.00378378	7	1850	0.00124342	0.00255364	7	3.87878	evm.model.scaffold125.9306,evm.model.scaffold125.9305,evm.model.scaffold104.8408,evm.model.scaffold770.20689,evm.model.scaffold59.5835,evm.model.scaffold1109.22573,evm.model.scaffold86.7277,
Biological process	regulation of programmed cell death	GO:0043067	0.00263713	10	3792	0.00126346	0.00259163	10	2.70334	evm.model.scaffold101.8201,evm.model.scaffold125.9306,evm.model.scaffold125.9305,evm.model.scaffold50.4590,evm.model.scaffold104.8408,evm.model.scaffold770.20689,evm.model.scaffold59.5835,evm.model.scaffold399.16408,evm.model.scaffold1109.22573,evm.model.scaffold86.7277,
Biological process	regulation of actin cytoskeleton organization	GO:0032956	0.00563698	5	887	0.00132011	0.00269142	5	5.7785	evm.model.scaffold125.9306,evm.model.scaffold104.8408,evm.model.scaffold399.16408,evm.model.scaffold1109.22574,evm.model.scaffold86.7277,
Biological process	nucleobase-containing compound metabolic process	GO:0006139	0.00160151	17	10615	0.0013285	0.00270525	17	1.64171	evm.model.scaffold101.8201,evm.model.scaffold340.15066,evm.model.scaffold41.3653,evm.model.scaffold125.9306,evm.model.scaffold125.9305,evm.model.scaffold770.20690,evm.model.scaffold50.4590,evm.model.scaffold104.8408,evm.model.scaffold770.20689,evm.model.scaffold864.21412,evm.model.scaffold59.5835,evm.model.scaffold399.16408,evm.model.scaffold226.12455,evm.model.scaffold59.5834,evm.model.scaffold1…
Biological process	negative regulation of signal transduction	GO:0009968	0.00289203	9	3112	0.00133747	0.00272023	9	2.96464	evm.model.scaffold101.8201,evm.model.scaffold41.3653,evm.model.scaffold125.9306,evm.model.scaffold104.8408,evm.model.scaffold25.2527,evm.model.scaffold864.21412,evm.model.scaffold399.16408,evm.model.scaffold86.7277,evm.model.scaffold328.14855,
Biological process	positive regulation of catalytic activity	GO:0043085	0.0031746	8	2520	0.00155769	0.003134	8	3.2543	evm.model.scaffold41.3653,evm.model.scaffold125.9306,evm.model.scaffold104.8408,evm.model.scaffold25.2527,evm.model.scaffold59.5835,evm.model.scaffold399.16408,evm.model.scaffold1109.22573,evm.model.scaffold86.7277,
Biological process	regulation of supramolecular fiber organization	GO:1902903	0.00538793	5	928	0.00161447	0.00324049	5	5.5232	evm.model.scaffold125.9306,evm.model.scaffold104.8408,evm.model.scaffold399.16408,evm.model.scaffold1109.22574,evm.model.scaffold86.7277,
Biological process	developmental process involved in reproduction	GO:0003006	0.0027959	9	3219	0.00171368	0.00342736	9	2.86609	evm.model.scaffold101.8201,evm.model.scaffold125.9306,evm.model.scaffold125.9305,evm.model.scaffold50.4590,evm.model.scaffold104.8408,evm.model.scaffold59.5835,evm.model.scaffold226.12455,evm.model.scaffold1109.22573,evm.model.scaffold86.7277,
Biological process	MAPK cascade	GO:0000165	0.00357873	7	1956	0.00172839	0.00345267	7	3.66858	evm.model.scaffold101.8201,evm.model.scaffold125.9305,evm.model.scaffold50.4590,evm.model.scaffold104.8408,evm.model.scaffold399.16408,evm.model.scaffold1109.22573,evm.model.scaffold86.7277,
Biological process	programmed cell death	GO:0012501	0.00232657	11	4728	0.00176142	0.00350616	11	2.38497	evm.model.scaffold101.8201,evm.model.scaffold125.9306,evm.model.scaffold125.9305,evm.model.scaffold770.20690,evm.model.scaffold50.4590,evm.model.scaffold104.8408,evm.model.scaffold770.20689,evm.model.scaffold59.5835,evm.model.scaffold399.16408,evm.model.scaffold1109.22573,evm.model.scaffold86.7277,
Biological process	negative regulation of cell death	GO:0060548	0.0030722	8	2604	0.00193303	0.00382513	8	3.14932	evm.model.scaffold101.8201,evm.model.scaffold125.9306,evm.model.scaffold50.4590,evm.model.scaffold104.8408,evm.model.scaffold59.5835,evm.model.scaffold399.16408,evm.model.scaffold1109.22573,evm.model.scaffold86.7277,
Biological process	smoothened signaling pathway	GO:0007224	0.00414651	6	1447	0.00194209	0.00383853	6	4.25061	evm.model.scaffold101.8201,evm.model.scaffold125.9305,evm.model.scaffold104.8408,evm.model.scaffold770.20689,evm.model.scaffold59.5835,evm.model.scaffold1109.22573,
Biological process	positive regulation of cell development	GO:0010720	0.00514933	5	971	0.00197301	0.00388141	5	5.27861	evm.model.scaffold340.15066,evm.model.scaffold770.20690,evm.model.scaffold226.12455,evm.model.scaffold59.5834,evm.model.scaffold1109.22574,
Biological process	negative regulation of RNA metabolic process	GO:0051253	0.00304067	8	2631	0.00206814	0.00405432	8	3.11701	evm.model.scaffold125.9306,evm.model.scaffold125.9305,evm.model.scaffold770.20690,evm.model.scaffold104.8408,evm.model.scaffold770.20689,evm.model.scaffold59.5835,evm.model.scaffold399.16408,evm.model.scaffold86.7277,
Biological process	regulation of cellular component organization	GO:0051128	0.00197059	13	6597	0.00220142	0.00428563	13	2.02006	evm.model.scaffold101.8201,evm.model.scaffold125.9306,evm.model.scaffold125.9305,evm.model.scaffold770.20690,evm.model.scaffold50.4590,evm.model.scaffold104.8408,evm.model.scaffold770.20689,evm.model.scaffold59.5835,evm.model.scaffold399.16408,evm.model.scaffold59.5834,evm.model.scaffold1109.22573,evm.model.scaffold1109.22574,evm.model.scaffold86.7277,
Biological process	cell motility	GO:0048870	0.00246063	10	4064	0.002204	0.00428571	10	2.5224	evm.model.scaffold101.8201,evm.model.scaffold41.3653,evm.model.scaffold125.9306,evm.model.scaffold50.4590,evm.model.scaffold104.8408,evm.model.scaffold25.2527,evm.model.scaffold864.21412,evm.model.scaffold399.16408,evm.model.scaffold86.7277,evm.model.scaffold328.14855,
Biological process	heterocycle metabolic process	GO:0046483	0.00154209	17	11024	0.00232651	0.00449792	17	1.5808	evm.model.scaffold101.8201,evm.model.scaffold340.15066,evm.model.scaffold41.3653,evm.model.scaffold125.9306,evm.model.scaffold125.9305,evm.model.scaffold770.20690,evm.model.scaffold50.4590,evm.model.scaffold104.8408,evm.model.scaffold770.20689,evm.model.scaffold864.21412,evm.model.scaffold59.5835,evm.model.scaffold399.16408,evm.model.scaffold226.12455,evm.model.scaffold59.5834,evm.model.scaffold1…
Biological process	regulation of actin filament-based process	GO:0032970	0.00492611	5	1015	0.00239782	0.00462515	5	5.04978	evm.model.scaffold125.9306,evm.model.scaffold104.8408,evm.model.scaffold399.16408,evm.model.scaffold1109.22574,evm.model.scaffold86.7277,
Biological process	positive regulation of epithelial cell proliferation	GO:0050679	0.00391134	6	1534	0.00261811	0.00500417	6	4.00954	evm.model.scaffold101.8201,evm.model.scaffold340.15066,evm.model.scaffold50.4590,evm.model.scaffold226.12455,evm.model.scaffold59.5834,evm.model.scaffold1109.22574,
Biological process	neural tube development	GO:0021915	0.00388853	6	1543	0.00269716	0.00513775	6	3.98615	evm.model.scaffold125.9306,evm.model.scaffold125.9305,evm.model.scaffold770.20690,evm.model.scaffold25.2527,evm.model.scaffold770.20689,evm.model.scaffold1109.22573,
Biological process	regulation of protein-containing complex assembly	GO:0043254	0.00478927	5	1044	0.00271245	0.00516102	5	4.90951	evm.model.scaffold125.9305,evm.model.scaffold770.20690,evm.model.scaffold770.20689,evm.model.scaffold59.5835,evm.model.scaffold1109.22573,
Biological process	positive regulation of cytokine production	GO:0001819	0.00477099	5	1048	0.00275812	0.00524198	5	4.89077	evm.model.scaffold125.9305,evm.model.scaffold399.16408,evm.model.scaffold226.12455,evm.model.scaffold86.7277,evm.model.scaffold328.14855,
Biological process	plasma membrane bounded cell projection organization	GO:0120036	0.00220397	11	4991	0.00281926	0.00535213	11	2.2593	evm.model.scaffold101.8201,evm.model.scaffold125.9306,evm.model.scaffold770.20690,evm.model.scaffold50.4590,evm.model.scaffold104.8408,evm.model.scaffold864.21412,evm.model.scaffold59.5834,evm.model.scaffold1109.22573,evm.model.scaffold1109.22574,evm.model.scaffold86.7277,evm.model.scaffold328.14855,
Biological process	cellular aromatic compound metabolic process	GO:0006725	0.0015218	17	11171	0.00282664	0.0053601	17	1.56	evm.model.scaffold101.8201,evm.model.scaffold340.15066,evm.model.scaffold41.3653,evm.model.scaffold125.9306,evm.model.scaffold125.9305,evm.model.scaffold770.20690,evm.model.scaffold50.4590,evm.model.scaffold104.8408,evm.model.scaffold770.20689,evm.model.scaffold864.21412,evm.model.scaffold59.5835,evm.model.scaffold399.16408,evm.model.scaffold226.12455,evm.model.scaffold59.5834,evm.model.scaffold1…
Biological process	regulation of cell death	GO:0010941	0.00237192	10	4216	0.00294599	0.00554268	10	2.43146	evm.model.scaffold101.8201,evm.model.scaffold125.9306,evm.model.scaffold125.9305,evm.model.scaffold50.4590,evm.model.scaffold104.8408,evm.model.scaffold770.20689,evm.model.scaffold59.5835,evm.model.scaffold399.16408,evm.model.scaffold1109.22573,evm.model.scaffold86.7277,
Biological process	cellular biosynthetic process	GO:0044249	0.00151057	17	11254	0.00315037	0.00590081	17	1.5485	evm.model.scaffold101.8201,evm.model.scaffold340.15066,evm.model.scaffold41.3653,evm.model.scaffold125.9306,evm.model.scaffold125.9305,evm.model.scaffold770.20690,evm.model.scaffold50.4590,evm.model.scaffold104.8408,evm.model.scaffold770.20689,evm.model.scaffold864.21412,evm.model.scaffold59.5835,evm.model.scaffold399.16408,evm.model.scaffold226.12455,evm.model.scaffold59.5834,evm.model.scaffold1…
Biological process	cell projection organization	GO:0030030	0.00217434	11	5059	0.00316667	0.00591816	11	2.22893	evm.model.scaffold101.8201,evm.model.scaffold125.9306,evm.model.scaffold770.20690,evm.model.scaffold50.4590,evm.model.scaffold104.8408,evm.model.scaffold864.21412,evm.model.scaffold59.5834,evm.model.scaffold1109.22573,evm.model.scaffold1109.22574,evm.model.scaffold86.7277,evm.model.scaffold328.14855,
Biological process	multicellular organismal process	GO:0032501	0.00125061	18	14393	0.00318133	0.00593895	18	1.35323	evm.model.scaffold101.8201,evm.model.scaffold340.15066,evm.model.scaffold41.3653,evm.model.scaffold125.9306,evm.model.scaffold125.9305,evm.model.scaffold770.20690,evm.model.scaffold50.4590,evm.model.scaffold104.8408,evm.model.scaffold25.2527,evm.model.scaffold770.20689,evm.model.scaffold864.21412,evm.model.scaffold59.5835,evm.model.scaffold399.16408,evm.model.scaffold226.12455,evm.model.scaffold5…
Biological process	regulation of cytokine production	GO:0001817	0.00371978	6	1613	0.00337604	0.00624697	6	3.81316	evm.model.scaffold125.9305,evm.model.scaffold864.21412,evm.model.scaffold399.16408,evm.model.scaffold226.12455,evm.model.scaffold86.7277,evm.model.scaffold328.14855,
Biological process	actin filament organization	GO:0007015	0.00454959	5	1099	0.00339118	0.0062681	5	4.66381	evm.model.scaffold125.9306,evm.model.scaffold104.8408,evm.model.scaffold399.16408,evm.model.scaffold1109.22574,evm.model.scaffold86.7277,
Biological process	cell death	GO:0008219	0.00214383	11	5131	0.00357307	0.00657538	11	2.19765	evm.model.scaffold101.8201,evm.model.scaffold125.9306,evm.model.scaffold125.9305,evm.model.scaffold770.20690,evm.model.scaffold50.4590,evm.model.scaffold104.8408,evm.model.scaffold770.20689,evm.model.scaffold59.5835,evm.model.scaffold399.16408,evm.model.scaffold1109.22573,evm.model.scaffold86.7277,
Biological process	macromolecule metabolic process	GO:0043170	0.00124044	18	14511	0.00371556	0.00680041	19	1.34222	evm.model.scaffold101.8201,evm.model.scaffold340.15066,evm.model.scaffold41.3653,evm.model.scaffold125.9306,evm.model.scaffold125.9305,evm.model.scaffold770.20690,evm.model.scaffold50.4590,evm.model.scaffold104.8408,evm.model.scaffold25.2527,evm.model.scaffold770.20689,evm.model.scaffold864.21412,evm.model.scaffold59.5835,evm.model.scaffold399.16408,evm.model.scaffold226.12455,evm.model.scaffold5…
Biological process	heart development	GO:0007507	0.00277585	8	2882	0.00372708	0.00681407	8	2.84554	evm.model.scaffold340.15066,evm.model.scaffold125.9306,evm.model.scaffold104.8408,evm.model.scaffold864.21412,evm.model.scaffold399.16408,evm.model.scaffold226.12455,evm.model.scaffold86.7277,evm.model.scaffold328.14855,
Biological process	negative regulation of nucleobase-containing compound metabolic process	GO:0045934	0.00275198	8	2907	0.00393807	0.00714545	8	2.82107	evm.model.scaffold125.9306,evm.model.scaffold125.9305,evm.model.scaffold770.20690,evm.model.scaffold104.8408,evm.model.scaffold770.20689,evm.model.scaffold59.5835,evm.model.scaffold399.16408,evm.model.scaffold86.7277,
Biological process	positive regulation of intracellular signal transduction	GO:1902533	0.00308642	7	2268	0.00406675	0.00733148	7	3.16391	evm.model.scaffold101.8201,evm.model.scaffold125.9305,evm.model.scaffold50.4590,evm.model.scaffold104.8408,evm.model.scaffold399.16408,evm.model.scaffold1109.22573,evm.model.scaffold86.7277,
Biological process	organic substance biosynthetic process	GO:1901576	0.00148368	17	11458	0.00409377	0.00737228	17	1.52093	evm.model.scaffold101.8201,evm.model.scaffold340.15066,evm.model.scaffold41.3653,evm.model.scaffold125.9306,evm.model.scaffold125.9305,evm.model.scaffold770.20690,evm.model.scaffold50.4590,evm.model.scaffold104.8408,evm.model.scaffold770.20689,evm.model.scaffold864.21412,evm.model.scaffold59.5835,evm.model.scaffold399.16408,evm.model.scaffold226.12455,evm.model.scaffold59.5834,evm.model.scaffold1…
Biological process	negative regulation of macromolecule biosynthetic process	GO:0010558	0.00271463	8	2947	0.00429537	0.00771058	8	2.78278	evm.model.scaffold125.9306,evm.model.scaffold125.9305,evm.model.scaffold770.20690,evm.model.scaffold104.8408,evm.model.scaffold770.20689,evm.model.scaffold59.5835,evm.model.scaffold399.16408,evm.model.scaffold86.7277,
Biological process	organic cyclic compound metabolic process	GO:1901360	0.0014664	17	11593	0.00485159	0.00859892	17	1.50322	evm.model.scaffold101.8201,evm.model.scaffold340.15066,evm.model.scaffold41.3653,evm.model.scaffold125.9306,evm.model.scaffold125.9305,evm.model.scaffold770.20690,evm.model.scaffold50.4590,evm.model.scaffold104.8408,evm.model.scaffold770.20689,evm.model.scaffold864.21412,evm.model.scaffold59.5835,evm.model.scaffold399.16408,evm.model.scaffold226.12455,evm.model.scaffold59.5834,evm.model.scaffold1…
Biological process	response to organic cyclic compound	GO:0014070	0.00265076	8	3018	0.00499276	0.00880275	8	2.71731	evm.model.scaffold101.8201,evm.model.scaffold125.9305,evm.model.scaffold50.4590,evm.model.scaffold104.8408,evm.model.scaffold770.20689,evm.model.scaffold864.21412,evm.model.scaffold1109.22573,evm.model.scaffold328.14855,
Biological process	biosynthetic process	GO:0009058	0.00145585	17	11677	0.00538491	0.00941519	17	1.4924	evm.model.scaffold101.8201,evm.model.scaffold340.15066,evm.model.scaffold41.3653,evm.model.scaffold125.9306,evm.model.scaffold125.9305,evm.model.scaffold770.20690,evm.model.scaffold50.4590,evm.model.scaffold104.8408,evm.model.scaffold770.20689,evm.model.scaffold864.21412,evm.model.scaffold59.5835,evm.model.scaffold399.16408,evm.model.scaffold226.12455,evm.model.scaffold59.5834,evm.model.scaffold1…
Biological process	cytokine production	GO:0001816	0.00335008	6	1791	0.005687	0.00991248	6	3.43419	evm.model.scaffold125.9305,evm.model.scaffold864.21412,evm.model.scaffold399.16408,evm.model.scaffold226.12455,evm.model.scaffold86.7277,evm.model.scaffold328.14855,
Biological process	cellular response to stress	GO:0033554	0.00217297	10	4602	0.00580167	0.0101019	10	2.22752	evm.model.scaffold101.8201,evm.model.scaffold125.9306,evm.model.scaffold125.9305,evm.model.scaffold50.4590,evm.model.scaffold104.8408,evm.model.scaffold59.5835,evm.model.scaffold399.16408,evm.model.scaffold226.12455,evm.model.scaffold1109.22573,evm.model.scaffold86.7277,
Biological process	cellular component disassembly	GO:0022411	0.00400641	5	1248	0.00584761	0.0100879	5	4.10699	evm.model.scaffold770.20690,evm.model.scaffold864.21412,evm.model.scaffold59.5834,evm.model.scaffold1109.22574,evm.model.scaffold328.14855,
Biological process	response to external stimulus	GO:0009605	0.00168939	14	8287	0.00600362	0.0103252	14	1.73181	evm.model.scaffold101.8201,evm.model.scaffold125.9306,evm.model.scaffold125.9305,evm.model.scaffold770.20690,evm.model.scaffold104.8408,evm.model.scaffold864.21412,evm.model.scaffold59.5835,evm.model.scaffold399.16408,evm.model.scaffold226.12455,evm.model.scaffold59.5834,evm.model.scaffold1109.22573,evm.model.scaffold1109.22574,evm.model.scaffold86.7277,evm.model.scaffold328.14855,
Biological process	negative regulation of cellular biosynthetic process	GO:0031327	0.00255102	8	3136	0.00634748	0.0108611	8	2.61506	evm.model.scaffold125.9306,evm.model.scaffold125.9305,evm.model.scaffold770.20690,evm.model.scaffold104.8408,evm.model.scaffold770.20689,evm.model.scaffold59.5835,evm.model.scaffold399.16408,evm.model.scaffold86.7277,
Biological process	hemopoiesis	GO:0030097	0.00284553	7	2460	0.00642067	0.0109529	7	2.91697	evm.model.scaffold125.9306,evm.model.scaffold125.9305,evm.model.scaffold104.8408,evm.model.scaffold25.2527,evm.model.scaffold770.20689,evm.model.scaffold226.12455,evm.model.scaffold86.7277,
Biological process	regulation of cytoskeleton organization	GO:0051493	0.00389408	5	1284	0.00659418	0.0112375	5	3.99184	evm.model.scaffold125.9306,evm.model.scaffold104.8408,evm.model.scaffold399.16408,evm.model.scaffold1109.22574,evm.model.scaffold86.7277,
Biological process	cellular nitrogen compound metabolic process	GO:0034641	0.00141939	17	11977	0.00774898	0.0129689	17	1.45502	evm.model.scaffold101.8201,evm.model.scaffold340.15066,evm.model.scaffold41.3653,evm.model.scaffold125.9306,evm.model.scaffold125.9305,evm.model.scaffold770.20690,evm.model.scaffold50.4590,evm.model.scaffold104.8408,evm.model.scaffold770.20689,evm.model.scaffold864.21412,evm.model.scaffold59.5835,evm.model.scaffold399.16408,evm.model.scaffold226.12455,evm.model.scaffold59.5834,evm.model.scaffold1…
Biological process	negative regulation of biosynthetic process	GO:0009890	0.00246685	8	3243	0.00781175	0.0130222	8	2.52878	evm.model.scaffold125.9306,evm.model.scaffold125.9305,evm.model.scaffold770.20690,evm.model.scaffold104.8408,evm.model.scaffold770.20689,evm.model.scaffold59.5835,evm.model.scaffold399.16408,evm.model.scaffold86.7277,
Biological process	hematopoietic or lymphoid organ development	GO:0048534	0.00274402	7	2551	0.00784852	0.0130705	7	2.81291	evm.model.scaffold125.9306,evm.model.scaffold125.9305,evm.model.scaffold104.8408,evm.model.scaffold25.2527,evm.model.scaffold770.20689,evm.model.scaffold226.12455,evm.model.scaffold86.7277,
Biological process	positive regulation of cell migration	GO:0030335	0.00370096	5	1351	0.00816146	0.0135514	5	3.79388	evm.model.scaffold101.8201,evm.model.scaffold41.3653,evm.model.scaffold50.4590,evm.model.scaffold25.2527,evm.model.scaffold399.16408,
Biological process	nitrogen compound metabolic process	GO:0006807	0.00118812	18	15150	0.00843007	0.0139698	18	1.28561	evm.model.scaffold101.8201,evm.model.scaffold340.15066,evm.model.scaffold41.3653,evm.model.scaffold125.9306,evm.model.scaffold125.9305,evm.model.scaffold770.20690,evm.model.scaffold50.4590,evm.model.scaffold104.8408,evm.model.scaffold25.2527,evm.model.scaffold770.20689,evm.model.scaffold864.21412,evm.model.scaffold59.5835,evm.model.scaffold399.16408,evm.model.scaffold226.12455,evm.model.scaffold5…
Biological process	cell cycle process	GO:0022402	0.00222938	9	4037	0.00846285	0.0139966	9	2.28535	evm.model.scaffold125.9306,evm.model.scaffold125.9305,evm.model.scaffold104.8408,evm.model.scaffold770.20689,evm.model.scaffold59.5835,evm.model.scaffold399.16408,evm.model.scaffold1109.22573,evm.model.scaffold1109.22574,evm.model.scaffold86.7277,
Biological process	regulation of response to stress	GO:0080134	0.00239091	8	3346	0.00945871	0.0154762	8	2.45094	evm.model.scaffold101.8201,evm.model.scaffold125.9306,evm.model.scaffold125.9305,evm.model.scaffold50.4590,evm.model.scaffold104.8408,evm.model.scaffold399.16408,evm.model.scaffold1109.22573,evm.model.scaffold86.7277,
Biological process	response to stimulus	GO:0050896	0.00118087	18	15243	0.00947021	0.01548	18	1.27777	evm.model.scaffold101.8201,evm.model.scaffold340.15066,evm.model.scaffold41.3653,evm.model.scaffold125.9306,evm.model.scaffold125.9305,evm.model.scaffold770.20690,evm.model.scaffold50.4590,evm.model.scaffold104.8408,evm.model.scaffold25.2527,evm.model.scaffold770.20689,evm.model.scaffold864.21412,evm.model.scaffold59.5835,evm.model.scaffold399.16408,evm.model.scaffold226.12455,evm.model.scaffold5…
Biological process	immune system development	GO:0002520	0.00264851	7	2643	0.00952653	0.0155268	7	2.715	evm.model.scaffold125.9306,evm.model.scaffold125.9305,evm.model.scaffold104.8408,evm.model.scaffold25.2527,evm.model.scaffold770.20689,evm.model.scaffold226.12455,evm.model.scaffold86.7277,
Biological process	synapse organization	GO:0050808	0.00355114	5	1408	0.00968923	0.0157767	5	3.64029	evm.model.scaffold101.8201,evm.model.scaffold50.4590,evm.model.scaffold104.8408,evm.model.scaffold1109.22573,evm.model.scaffold1109.22574,
Biological process	regulation of cell cycle	GO:0051726	0.00263059	7	2661	0.00988437	0.0159861	7	2.69663	evm.model.scaffold125.9306,evm.model.scaffold125.9305,evm.model.scaffold104.8408,evm.model.scaffold770.20689,evm.model.scaffold59.5835,evm.model.scaffold1109.22573,evm.model.scaffold86.7277,
Biological process	positive regulation of cell motility	GO:2000147	0.00353107	5	1416	0.00991869	0.0160262	5	3.61972	evm.model.scaffold101.8201,evm.model.scaffold41.3653,evm.model.scaffold50.4590,evm.model.scaffold25.2527,evm.model.scaffold399.16408,
Biological process	mitotic cell cycle process	GO:1903047	0.00298656	6	2009	0.0099326	0.0160332	6	3.06154	evm.model.scaffold125.9305,evm.model.scaffold770.20689,evm.model.scaffold59.5835,evm.model.scaffold399.16408,evm.model.scaffold1109.22573,evm.model.scaffold1109.22574,
Biological process	cell-cell adhesion	GO:0098609	0.00293255	6	2046	0.0108362	0.0174249	6	3.00617	evm.model.scaffold101.8201,evm.model.scaffold125.9306,evm.model.scaffold104.8408,evm.model.scaffold399.16408,evm.model.scaffold1109.22573,evm.model.scaffold86.7277,
Biological process	neural precursor cell proliferation	GO:0061351	0.00333778	5	1498	0.0124955	0.0198277	5	3.42158	evm.model.scaffold101.8201,evm.model.scaffold340.15066,evm.model.scaffold50.4590,evm.model.scaffold104.8408,evm.model.scaffold226.12455,
Biological process	negative regulation of macromolecule metabolic process	GO:0010605	0.00184224	11	5971	0.0125006	0.0198171	11	1.88849	evm.model.scaffold125.9306,evm.model.scaffold125.9305,evm.model.scaffold770.20690,evm.model.scaffold104.8408,evm.model.scaffold770.20689,evm.model.scaffold864.21412,evm.model.scaffold59.5835,evm.model.scaffold399.16408,evm.model.scaffold1109.22573,evm.model.scaffold86.7277,evm.model.scaffold328.14855,
Biological process	positive regulation of locomotion	GO:0040017	0.00328084	5	1524	0.0134014	0.0211059	5	3.36321	evm.model.scaffold101.8201,evm.model.scaffold41.3653,evm.model.scaffold50.4590,evm.model.scaffold25.2527,evm.model.scaffold399.16408,
Biological process	in utero embryonic development	GO:0001701	0.0027933	6	2148	0.0136374	0.0214576	6	2.86342	evm.model.scaffold101.8201,evm.model.scaffold340.15066,evm.model.scaffold104.8408,evm.model.scaffold59.5835,evm.model.scaffold226.12455,evm.model.scaffold1109.22573,
Biological process	regulation of neuron projection development	GO:0010975	0.00325945	5	1534	0.0137616	0.0216327	5	3.34128	evm.model.scaffold101.8201,evm.model.scaffold770.20690,evm.model.scaffold50.4590,evm.model.scaffold59.5834,evm.model.scaffold1109.22574,
Biological process	protein-containing complex organization	GO:0043933	0.00207278	9	4342	0.0137685	0.0216234	9	2.12482	evm.model.scaffold125.9305,evm.model.scaffold770.20690,evm.model.scaffold770.20689,evm.model.scaffold864.21412,evm.model.scaffold59.5835,evm.model.scaffold59.5834,evm.model.scaffold1109.22573,evm.model.scaffold1109.22574,evm.model.scaffold328.14855,
Biological process	cellular metabolic process	GO:0044237	0.00115104	18	15638	0.0154024	0.0238992	18	1.24549	evm.model.scaffold101.8201,evm.model.scaffold340.15066,evm.model.scaffold41.3653,evm.model.scaffold125.9306,evm.model.scaffold125.9305,evm.model.scaffold770.20690,evm.model.scaffold50.4590,evm.model.scaffold104.8408,evm.model.scaffold25.2527,evm.model.scaffold770.20689,evm.model.scaffold864.21412,evm.model.scaffold59.5835,evm.model.scaffold399.16408,evm.model.scaffold226.12455,evm.model.scaffold5…
Biological process	primary metabolic process	GO:0044238	0.00114723	18	15690	0.0164057	0.0253625	18	1.24136	evm.model.scaffold101.8201,evm.model.scaffold340.15066,evm.model.scaffold41.3653,evm.model.scaffold125.9306,evm.model.scaffold125.9305,evm.model.scaffold770.20690,evm.model.scaffold50.4590,evm.model.scaffold104.8408,evm.model.scaffold25.2527,evm.model.scaffold770.20689,evm.model.scaffold864.21412,evm.model.scaffold59.5835,evm.model.scaffold399.16408,evm.model.scaffold226.12455,evm.model.scaffold5…
Biological process	regulation of protein metabolic process	GO:0051246	0.00186881	10	5351	0.0176332	0.0269873	10	1.91573	evm.model.scaffold101.8201,evm.model.scaffold41.3653,evm.model.scaffold125.9305,evm.model.scaffold50.4590,evm.model.scaffold25.2527,evm.model.scaffold770.20689,evm.model.scaffold59.5835,evm.model.scaffold399.16408,evm.model.scaffold1109.22573,evm.model.scaffold86.7277,
Biological process	gamete generation	GO:0007276	0.00263852	6	2274	0.0177784	0.0271847	6	2.70476	evm.model.scaffold125.9306,evm.model.scaffold770.20690,evm.model.scaffold104.8408,evm.model.scaffold59.5834,evm.model.scaffold1109.22574,evm.model.scaffold86.7277,
Biological process	mitotic cell cycle	GO:0000278	0.00259291	6	2314	0.0192621	0.0292938	6	2.65801	evm.model.scaffold125.9305,evm.model.scaffold770.20689,evm.model.scaffold59.5835,evm.model.scaffold399.16408,evm.model.scaffold1109.22573,evm.model.scaffold1109.22574,
Biological process	negative regulation of nitrogen compound metabolic process	GO:0051172	0.0019544	9	4605	0.0201693	0.0305629	9	2.00346	evm.model.scaffold125.9306,evm.model.scaffold125.9305,evm.model.scaffold770.20690,evm.model.scaffold104.8408,evm.model.scaffold770.20689,evm.model.scaffold59.5835,evm.model.scaffold399.16408,evm.model.scaffold1109.22573,evm.model.scaffold86.7277,
Biological process	regulation of cellular process	GO:0050794	0.00113472	18	15863	0.0202084	0.0305946	19	1.22783	evm.model.scaffold101.8201,evm.model.scaffold340.15066,evm.model.scaffold41.3653,evm.model.scaffold125.9306,evm.model.scaffold125.9305,evm.model.scaffold770.20690,evm.model.scaffold50.4590,evm.model.scaffold104.8408,evm.model.scaffold25.2527,evm.model.scaffold770.20689,evm.model.scaffold864.21412,evm.model.scaffold59.5835,evm.model.scaffold399.16408,evm.model.scaffold226.12455,evm.model.scaffold5…
Biological process	inner ear development	GO:0048839	0.00292912	5	1707	0.0210952	0.0318798	5	3.00265	evm.model.scaffold25.2527,evm.model.scaffold864.21412,evm.model.scaffold59.5834,evm.model.scaffold1109.22574,evm.model.scaffold328.14855,
Biological process	negative regulation of cell population proliferation	GO:0008285	0.00286205	5	1747	0.0231043	0.0346977	5	2.9339	evm.model.scaffold125.9305,evm.model.scaffold770.20689,evm.model.scaffold59.5835,evm.model.scaffold399.16408,evm.model.scaffold1109.22573,
Biological process	cellular component assembly	GO:0022607	0.0016179	12	7417	0.0234828	0.0352032	12	1.65852	evm.model.scaffold101.8201,evm.model.scaffold125.9306,evm.model.scaffold125.9305,evm.model.scaffold770.20690,evm.model.scaffold50.4590,evm.model.scaffold104.8408,evm.model.scaffold770.20689,evm.model.scaffold59.5835,evm.model.scaffold399.16408,evm.model.scaffold1109.22573,evm.model.scaffold1109.22574,evm.model.scaffold86.7277,
Biological process	cell division	GO:0051301	0.00282646	5	1769	0.0242621	0.0361781	5	2.89741	evm.model.scaffold101.8201,evm.model.scaffold50.4590,evm.model.scaffold59.5835,evm.model.scaffold1109.22573,evm.model.scaffold1109.22574,
Biological process	ear development	GO:0043583	0.00281849	5	1774	0.0245306	0.036546	5	2.88925	evm.model.scaffold25.2527,evm.model.scaffold864.21412,evm.model.scaffold59.5834,evm.model.scaffold1109.22574,evm.model.scaffold328.14855,
Biological process	negative regulation of metabolic process	GO:0009892	0.00167862	11	6553	0.0257727	0.0382273	11	1.72076	evm.model.scaffold125.9306,evm.model.scaffold125.9305,evm.model.scaffold770.20690,evm.model.scaffold104.8408,evm.model.scaffold770.20689,evm.model.scaffold864.21412,evm.model.scaffold59.5835,evm.model.scaffold399.16408,evm.model.scaffold1109.22573,evm.model.scaffold86.7277,evm.model.scaffold328.14855,
Biological process	establishment or maintenance of cell polarity	GO:0007163	0.00277008	5	1805	0.0262392	0.0388165	5	2.83963	evm.model.scaffold101.8201,evm.model.scaffold50.4590,evm.model.scaffold104.8408,evm.model.scaffold399.16408,evm.model.scaffold1109.22573,
Biological process	regulation of catalytic activity	GO:0050790	0.00199253	8	4015	0.02757	0.0405355	8	2.04255	evm.model.scaffold41.3653,evm.model.scaffold125.9306,evm.model.scaffold104.8408,evm.model.scaffold25.2527,evm.model.scaffold59.5835,evm.model.scaffold399.16408,evm.model.scaffold1109.22573,evm.model.scaffold86.7277,
Biological process	actin cytoskeleton organization	GO:0030036	0.00270709	5	1847	0.0286776	0.0421273	5	2.77505	evm.model.scaffold125.9306,evm.model.scaffold104.8408,evm.model.scaffold399.16408,evm.model.scaffold1109.22574,evm.model.scaffold86.7277,
Biological process	regulation of protein phosphorylation	GO:0001932	0.00236967	6	2532	0.0289179	0.0424432	6	2.42916	evm.model.scaffold41.3653,evm.model.scaffold25.2527,evm.model.scaffold59.5835,evm.model.scaffold399.16408,evm.model.scaffold1109.22573,evm.model.scaffold86.7277,
Biological process	organic substance metabolic process	GO:0071704	0.00110817	18	16243	0.0316942	0.0462356	18	1.1991	evm.model.scaffold101.8201,evm.model.scaffold340.15066,evm.model.scaffold41.3653,evm.model.scaffold125.9306,evm.model.scaffold125.9305,evm.model.scaffold770.20690,evm.model.scaffold50.4590,evm.model.scaffold104.8408,evm.model.scaffold25.2527,evm.model.scaffold770.20689,evm.model.scaffold864.21412,evm.model.scaffold59.5835,evm.model.scaffold399.16408,evm.model.scaffold226.12455,evm.model.scaffold5…
Biological process	regulation of phosphorus metabolic process	GO:0051174	0.00209393	7	3343	0.0324521	0.0472184	7	2.1465	evm.model.scaffold41.3653,evm.model.scaffold25.2527,evm.model.scaffold59.5835,evm.model.scaffold399.16408,evm.model.scaffold1109.22573,evm.model.scaffold1109.22574,evm.model.scaffold86.7277,
Biological process	regulation of phosphate metabolic process	GO:0019220	0.00209393	7	3343	0.0324521	0.0472184	7	2.1465	evm.model.scaffold41.3653,evm.model.scaffold25.2527,evm.model.scaffold59.5835,evm.model.scaffold399.16408,evm.model.scaffold1109.22573,evm.model.scaffold1109.22574,evm.model.scaffold86.7277,
Biological process	supramolecular fiber organization	GO:0097435	0.00260824	5	1917	0.0330647	0.0479439	5	2.67372	evm.model.scaffold125.9306,evm.model.scaffold104.8408,evm.model.scaffold399.16408,evm.model.scaffold1109.22574,evm.model.scaffold86.7277,
Biological process	response to stress	GO:0006950	0.0014869	13	8743	0.0334229	0.0484215	13	1.52423	evm.model.scaffold101.8201,evm.model.scaffold41.3653,evm.model.scaffold125.9306,evm.model.scaffold125.9305,evm.model.scaffold50.4590,evm.model.scaffold104.8408,evm.model.scaffold25.2527,evm.model.scaffold770.20689,evm.model.scaffold59.5835,evm.model.scaffold399.16408,evm.model.scaffold226.12455,evm.model.scaffold1109.22573,evm.model.scaffold86.7277,
Biological process	regulation of plasma membrane bounded cell projection organization	GO:0120035	0.00257865	5	1939	0.0345287	0.0497663	5	2.64339	evm.model.scaffold101.8201,evm.model.scaffold770.20690,evm.model.scaffold50.4590,evm.model.scaffold59.5834,evm.model.scaffold1109.22574,
Biological process	regulation of cell projection organization	GO:0031344	0.00252525	5	1980	0.0373676	0.0533551	5	2.58865	evm.model.scaffold101.8201,evm.model.scaffold770.20690,evm.model.scaffold50.4590,evm.model.scaffold59.5834,evm.model.scaffold1109.22574,
Biological process	regulation of response to external stimulus	GO:0032101	0.00223048	6	2690	0.0377154	0.0536694	6	2.28648	evm.model.scaffold125.9306,evm.model.scaffold770.20690,evm.model.scaffold104.8408,evm.model.scaffold59.5834,evm.model.scaffold1109.22574,evm.model.scaffold86.7277,
Biological process	multicellular organismal reproductive process	GO:0048609	0.00222469	6	2697	0.0381424	0.0541855	6	2.28055	evm.model.scaffold125.9306,evm.model.scaffold770.20690,evm.model.scaffold104.8408,evm.model.scaffold59.5834,evm.model.scaffold1109.22574,evm.model.scaffold86.7277,
Biological process	cellular component biogenesis	GO:0044085	0.00151783	12	7906	0.0395538	0.0560957	12	1.55594	evm.model.scaffold101.8201,evm.model.scaffold125.9306,evm.model.scaffold125.9305,evm.model.scaffold770.20690,evm.model.scaffold50.4590,evm.model.scaffold104.8408,evm.model.scaffold770.20689,evm.model.scaffold59.5835,evm.model.scaffold399.16408,evm.model.scaffold1109.22573,evm.model.scaffold1109.22574,evm.model.scaffold86.7277,
Biological process	sexual reproduction	GO:0019953	0.00217077	6	2764	0.0423953	0.0596228	6	2.22526	evm.model.scaffold125.9306,evm.model.scaffold770.20690,evm.model.scaffold104.8408,evm.model.scaffold59.5834,evm.model.scaffold1109.22574,evm.model.scaffold86.7277,
Biological process	regulation of biological process	GO:0050789	0.00109104	18	16498	0.0426174	0.0598351	18	1.18057	evm.model.scaffold101.8201,evm.model.scaffold340.15066,evm.model.scaffold41.3653,evm.model.scaffold125.9306,evm.model.scaffold125.9305,evm.model.scaffold770.20690,evm.model.scaffold50.4590,evm.model.scaffold104.8408,evm.model.scaffold25.2527,evm.model.scaffold770.20689,evm.model.scaffold864.21412,evm.model.scaffold59.5835,evm.model.scaffold399.16408,evm.model.scaffold226.12455,evm.model.scaffold5…
Biological process	actin filament-based process	GO:0030029	0.00241196	5	2073	0.0443507	0.061907	5	2.47252	evm.model.scaffold125.9306,evm.model.scaffold104.8408,evm.model.scaffold399.16408,evm.model.scaffold1109.22574,evm.model.scaffold86.7277,
Biological process	cell cycle	GO:0007049	0.00171135	9	5259	0.0458212	0.0638007	9	1.75432	evm.model.scaffold125.9306,evm.model.scaffold125.9305,evm.model.scaffold104.8408,evm.model.scaffold770.20689,evm.model.scaffold59.5835,evm.model.scaffold399.16408,evm.model.scaffold1109.22573,evm.model.scaffold1109.22574,evm.model.scaffold86.7277,
The Gene Ontology (GO) enrichment analysis classified MbWnt genes into functional categories. FMD: Forest Musk Deer. GO_accession: Unique identifier for the GO term. Hits Genes Counts In Selected Set: Number of MbWnt genes enriched in the specific term. Hits Genes Counts In Background: Number of genes from the reference genome associated with the term. Enrichment Score: A metric indicating the de…
