# Supplementary material for: Genome-wide identification and expression analysis of Wnt gene family in the forest musk deer (Moschus berezovskii) under musk secretion stage
Source: BMC Genomics. 2025 Dec 22;26:1134. doi: 10.1186/s12864-025-12451-7 (PMC12751833; doi:10.1186/s12864-025-12451-7)
Supplement: Supplementary file 3 — Additonal file 3: Supplementary Table S3. qPCR Results Analysis Using the 2^-ΔΔCt Method for Relative Gene Expression. [file 12864_2025_12451_MOESM3_ESM.xlsx]

## Sheet: Sheet1
Supplementary Table S3 qPCR Results Analysis Using the 2^-ΔΔCt Method for Relative Gene Expression
Group	Sample	Ct target	Ct reference	ΔCt	meanΔCt	ΔΔCt	2^-ΔΔCt
Non-secretory stage	Wnt2sample1	33.918	19.991	13.927	13.7853	0.141667	0.906471
	Wnt2sample2	33.66	19.957	13.703		-0.0823333	1.05873
	Wnt2sample3	33.816	20.09	13.726		-0.0593333	1.04198
Musk secretion stage	Wnt2sample1	32.582	21.793	10.789	10.8507	-0.0616667	1.04367
	Wnt2sample2	32.715	21.585	11.13		0.279333	0.823972
	Wnt2sample3	32.457	21.824	10.633		-0.217667	1.16285
Non-secretory stage	Wnt16sample1	34.238	19.991	14.247	14.3557	-0.108667	1.07823
	Wnt16sample2	34.527	19.957	14.57		0.214333	0.861944
	Wnt16sample3	34.34	20.09	14.25		-0.105667	1.07599
Musk secretion stage	Wnt16sample1	33.52	21.793	11.727	11.6607	0.0663333	0.955062
	Wnt16sample2	33.574	21.585	11.989		0.328333	0.796456
	Wnt16sample3	33.09	21.824	11.266		-0.394667	1.31464
Non-secretory stage	Wnt1sample1	27.415	19.991	7.424	7.41233	0.0116667	0.991946
	Wnt1sample2	27.426	19.957	7.469		0.0566667	0.961483
	Wnt1sample3	27.434	20.09	7.344		-0.0683333	1.0485
Musk secretion stage	Wnt1sample1	29.863	21.793	8.07	8.01467	0.0553333	0.962372
	Wnt1sample2	29.543	21.585	7.958		-0.0566667	1.04006
	Wnt1sample3	29.84	21.824	8.016		0.00133333	0.999076
Non-secretory stage	Wnt5sample1	27.52	19.991	7.529	7.60867	-0.0796667	1.05677
	Wnt5sample2	27.629	19.957	7.672		0.0633333	0.95705
	Wnt5sample3	27.715	20.09	7.625		0.0163333	0.988742
Musk secretion stage	Wnt5sample1	27.52	21.793	5.727	5.796	-0.069	1.04899
	Wnt5sample2	27.441	21.585	5.856		0.06	0.959264
	Wnt5sample3	27.629	21.824	5.805		0.009	0.993781
Non-secretory stage	Wnt7Asample1	34.52	19.991	14.529	14.35	0.179	0.883315
	Wnt7Asample2	34.27	19.957	14.313		-0.037	1.02598
	Wnt7Asample3	34.298	20.09	14.208		-0.142	1.10343
Musk secretion stage	Wnt7Asample1	33.676	21.793	11.883	11.6553	0.227667	0.854015
	Wnt7Asample2	33.465	21.585	11.88		0.224667	0.855793
	Wnt7Asample3	33.027	21.824	11.203		-0.452333	1.36825
Non-secretory stage	Wnt4sample1	27.52	19.991	7.529	7.60867	-0.0796667	1.05677
	Wnt4sample2	27.629	19.957	7.672		0.0633333	0.95705
	Wnt4sample3	27.715	20.09	7.625		0.0163333	0.988742
Musk secretion stage	Wnt4sample1	27.52	21.793	5.727	5.796	-0.069	1.04899
	Wnt4sample2	27.441	21.585	5.856		0.06	0.959264
	Wnt4sample3	27.629	21.824	5.805		0.009	0.993781
Non-secretory stage	Wnt7bsample1	34.238	19.991	14.247	14.3557	-0.108667	1.07823
	Wnt7bsample2	34.527	19.957	14.57		0.214333	0.861944
	Wnt7bsample3	34.34	20.09	14.25		-0.105667	1.07599
Musk secretion stage	Wnt7bsample1	34.691	21.793	12.898	12.8243	0.0736667	0.95022
	Wnt7bsample2	34.457	21.585	12.872		0.0476667	0.9675
	Wnt7bsample3	34.527	21.824	12.703		-0.121333	1.08774
Non-secretory stage	Wnt1ssample1	27.715	19.191	8.524	7.89333	0.630667	0.645878
	Wnt1ssample2	27.426	19.957	7.469		-0.424333	1.34195
	Wnt1ssample3	27.777	20.09	7.687		-0.206333	1.15375
Musk secretion stage	Wnt1sbsample1	29.41	21.793	7.617	7.72033	-0.103333	1.07425
	Wnt1sbsample2	29.543	21.585	7.958		0.237667	0.848116
	Wnt1sbsample3	29.41	21.824	7.586		-0.134333	1.09759
"Non-secretory" refers to the non-musk-secreting period; "Musk-secreting" refers to the musk-secreting period.
